# Supplementary material for: A study of the associations between social isolation and loneliness with sex-specific cancer risk in the UK Biobank
Source: Commun Med (Lond). 2026 Mar 2;6:200. doi: 10.1038/s43856-026-01429-5 (PMC13066002; doi:10.1038/s43856-026-01429-5)
Supplement: Supplementary file 4 — Supplementary Data 1 [file 43856_2026_1429_MOESM4_ESM.xlsx]

## Sheet: Sheet1
Supplementary Data 1
Source Data of Figure3
Supplementary Data in Percentage of Excess Risk Mediated by Covariates for the Association of Social Isolation with Cancer Incidence, in the Overall Population and Females.
This dataset provides the Percentage of Excess Risk Mediated (PERM) by various covariate groups for the association between Social Isolation and cancer incidence. Data are presented for the Overall Population (corresponding to Figure 3A) and Female Population (corresponding to Figure 3B). The PERM values were calculated based on Cause-Specific Hazard Ratios (CSHR) and Subdistribution Hazard Ratio…
Abbreviations: SI, Social Isolation; PERM, Percentage of Excess Risk Mediated; CSHR, Cause-Specific Hazard Ratio; sHR, Subdistribution Hazard Ratio.
Notes: Red font indicates statistical significance (P < 0.05).
Model	Exposure	Population	Adjustment	HR	Lower	Upper	P_value	PERM
Cause-specific cox regression	Isolation	ALL	Minimally	1.18175	1.13545	1.22993	<2.22E-16
Cause-specific cox regression	Isolation	ALL	Socioeconomic	1.11866	1.07372	1.16548	8.31e-08	34.7103
Cause-specific cox regression	Isolation	ALL	Behavioral	1.12717	1.08263	1.17353	5.9e-09	30.0319
Cause-specific cox regression	Isolation	ALL	Physical Health	1.17005	1.12413	1.21784	<2.22E-16	6.43828
Cause-specific cox regression	Isolation	ALL	Mental Health	1.17975	1.13341	1.22799	<2.22E-16	1.09871
Cause-specific cox regression	Isolation	ALL	Overall Health	1.15402	1.10858	1.20133	<2.22E-16	15.2554
Cause-specific cox regression	Isolation	ALL	Family History	1.1818	1.1355	1.22999	<2.22E-16	-0.0303144
Cause-specific cox regression	Isolation	ALL	Geographical Factors	1.17974	1.13352	1.22784	<2.22E-16	1.10623
Cause-specific cox regression	Isolation	ALL	ALL	1.08452	1.04066	1.13023	0.000117159	53.4974
Competing risk model	Isolation	ALL	Minimally	1.15808	1.11044	1.20776	7.5e-12
Competing risk model	Isolation	ALL	Socioeconomic	1.1026	1.0558	1.15147	1.01488e-05	35.094
Competing risk model	Isolation	ALL	Behavioral	1.10569	1.06091	1.15237	1.90586e-06	33.1375
Competing risk model	Isolation	ALL	Physical Health	1.14928	1.10197	1.19862	8.73781e-11	5.56767
Competing risk model	Isolation	ALL	Mental Health	1.15679	1.10923	1.20638	1.04847e-11	0.816722
Competing risk model	Isolation	ALL	Overall Health	1.13526	1.0887	1.18381	2.8885e-09	14.4333
Competing risk model	Isolation	ALL	Family History	1.15788	1.11007	1.20775	9.53104e-12	0.123536
Competing risk model	Isolation	ALL	Geographical Factors	1.1565	1.10901	1.20601	1.06668e-11	0.999822
Competing risk model	Isolation	ALL	ALL	1.07349	1.02894	1.11997	0.00104049	53.5097
Cause-specific cox regression	Isolation	Female	Minimally	1.28677	1.22301	1.35386	<2.22E-16
Cause-specific cox regression	Isolation	Female	Socioeconomic	1.20665	1.14523	1.27137	<2.22E-16	27.9386
Cause-specific cox regression	Isolation	Female	Behavioral	1.20573	1.14543	1.2692	<2.22E-16	28.26
Cause-specific cox regression	Isolation	Female	Physical Health	1.26344	1.20071	1.32945	<2.22E-16	8.13588
Cause-specific cox regression	Isolation	Female	Mental Health	1.28283	1.2191	1.3499	<2.22E-16	1.37289
Cause-specific cox regression	Isolation	Female	Overall Health	1.24925	1.18702	1.31474	<2.22E-16	13.0845
Cause-specific cox regression	Isolation	Female	Family History	1.28539	1.22169	1.3524	<2.22E-16	0.483004
Cause-specific cox regression	Isolation	Female	Geographical Factors	1.28446	1.22081	1.35142	<2.22E-16	0.806844
Cause-specific cox regression	Isolation	Female	ALL	1.14371	1.08508	1.20551	5.698e-07	49.8862
Competing risk model	Isolation	Female	Minimally	1.2648	1.19933	1.33384	<2.22E-16
Competing risk model	Isolation	Female	Socioeconomic	1.20499	1.13899	1.27481	8.68725e-11	22.5876
Competing risk model	Isolation	Female	Behavioral	1.20013	1.13656	1.26725	5.01423e-11	24.4215
Competing risk model	Isolation	Female	Physical Health	1.24398	1.17885	1.31271	1.77636e-15	7.86126
Competing risk model	Isolation	Female	Mental Health	1.26329	1.19747	1.33272	<2.22E-16	0.570687
Competing risk model	Isolation	Female	Overall Health	1.24067	1.17535	1.30963	5.55112e-15	9.11067
Competing risk model	Isolation	Female	Family History	1.26327	1.19818	1.33188	<2.22E-16	0.578187
Competing risk model	Isolation	Female	Geographical Factors	1.26308	1.19755	1.3322	<2.22E-16	0.648328
Competing risk model	Isolation	Female	ALL	1.15613	1.09103	1.22511	9.26388e-07	41.0388
Competing risk model	Isolation	Female	ALL	1.15613	1.09103	1.22511	9.26388e-07	41.0388
