# Supplementary material for: A study of the associations between social isolation and loneliness with sex-specific cancer risk in the UK Biobank
Source: Commun Med (Lond). 2026 Mar 2;6:200. doi: 10.1038/s43856-026-01429-5 (PMC13066002; doi:10.1038/s43856-026-01429-5)
Supplement: Supplementary file 5 — Supplementary Data 2 [file 43856_2026_1429_MOESM5_ESM.xlsx]

## Sheet: Sheet1
Supplementary Data 2
Source Data of Figure4
Supplementary Data in Cancer Risk Associated with SI and Loneliness, Stratified by Demographic and Lifestyle Factors.
This table lists the Hazard Ratios (HR) and 95% Confidence Intervals (CI) for the association of Social Isolation and Loneliness with cancer risk, stratified by demographic and lifestyle factors. The analysis assesses both multiplicative and additive interactions across subgroups including Age, Sex, Education, Employment Status, Income, Alcohol Consumption, and Smoking Status. Statistical metrics…
Red font indicates statistical significance (P < 0.05).
Model	Exposure	Group	Variable	Count	Point Estimate	Lower	Upper	P value
Cause-specific cox regression	isolation	age_group	0-49	84942	1.15669	1.00699	1.32865	0.0395
Cause-specific cox regression	isolation	age_group	50-59	120239	1.08133	1.00231	1.16659	0.0434
Cause-specific cox regression	isolation	age_group	60 and older	149356	1.08991	1.03392	1.14894	0.0014
Cause-specific cox regression	isolation	Alcohol_status	Current	329778	1.08677	1.03962	1.13605	0.000152
Cause-specific cox regression	isolation	Alcohol_status	Never	13025	1.05406	0.88079	1.2614	0.5656
Cause-specific cox regression	isolation	Alcohol_status	Previous	11734	1.02993	0.88585	1.19746	0.7013
Cause-specific cox regression	isolation	Education	College/university degree	178566	1.05503	0.98708	1.12765	0.1148
Cause-specific cox regression	isolation	Education	Not college degree	175971	1.10126	1.04467	1.16092	0.00025
Cause-specific cox regression	isolation	Employment	Employed	211397	1.08327	1.01852	1.15212	0.011
Cause-specific cox regression	isolation	Employment	Others	28422	0.95771	0.8469	1.083	0.4909
Cause-specific cox regression	isolation	Employment	Retired	114718	1.11121	1.04377	1.18302	0.001
Cause-specific cox regression	isolation	Income	High	87548	1.01091	0.85671	1.19286	0.8978
Cause-specific cox regression	isolation	Income	Low	64489	1.05304	0.99026	1.11981	0.0994
Cause-specific cox regression	isolation	Income	Medium	162895	1.11241	1.03878	1.19125	0.0023
Cause-specific cox regression	isolation	Income	Unknown	39605	1.10866	0.98033	1.25378	0.1003
Cause-specific cox regression	isolation	Sex	Female	190576	1.16039	1.0958	1.22877	3.29e-07
Cause-specific cox regression	isolation	Sex	Male	163961	1.02325	0.96379	1.08638	0.4518
Cause-specific cox regression	isolation	Smoking_status	Current	35339	1.08145	0.99175	1.17926	0.0763
Cause-specific cox regression	isolation	Smoking_status	Never	195266	1.07969	1.0114	1.15259	0.0214
Cause-specific cox regression	isolation	Smoking_status	Previous	123932	1.06332	0.99309	1.13851	0.0782
Cause-specific cox regression	Loneliness	age_group	0-49	85384	0.79134	0.67322	0.93017	0.0045
Cause-specific cox regression	Loneliness	age_group	50-59	120709	1.03321	0.94843	1.12557	0.4546
Cause-specific cox regression	Loneliness	age_group	60 and older	150029	0.99409	0.93143	1.06097	0.8585
Cause-specific cox regression	Loneliness	Alcohol_status	Current	331222	0.96348	0.9144	1.0152	0.1632
Cause-specific cox regression	Loneliness	Alcohol_status	Never	13106	1.05685	0.838	1.33285	0.6405
Cause-specific cox regression	Loneliness	Alcohol_status	Previous	11794	1.02756	0.8454	1.24897	0.7848
Cause-specific cox regression	Loneliness	Education	College/university degree	179255	0.93643	0.8638	1.01517	0.1109
Cause-specific cox regression	Loneliness	Education	Not college degree	176867	0.99377	0.93371	1.05769	0.8443
Cause-specific cox regression	Loneliness	Employment	Employed	212253	0.88575	0.82034	0.95637	0.0019
Cause-specific cox regression	Loneliness	Employment	Others	28628	1.0791	0.95015	1.22555	0.241
Cause-specific cox regression	Loneliness	Employment	Retired	115241	1.03801	0.96292	1.11896	0.3301
Cause-specific cox regression	Loneliness	Income	High	87851	0.97658	0.84547	1.12802	0.7473
Cause-specific cox regression	Loneliness	Income	Low	64889	1.07081	0.98872	1.15971	0.0927
Cause-specific cox regression	Loneliness	Income	Medium	163541	0.922	0.85167	0.99813	0.0448
Cause-specific cox regression	Loneliness	Income	Unknown	39841	0.83017	0.71496	0.96396	0.0146
Cause-specific cox regression	Loneliness	Sex	Female	191339	1.0169	0.94504	1.09422	0.654
Cause-specific cox regression	Loneliness	Sex	Male	164783	0.95772	0.89587	1.02385	0.2048
Cause-specific cox regression	Loneliness	Smoking_status	Current	35577	0.95075	0.85169	1.06132	0.3682
Cause-specific cox regression	Loneliness	Smoking_status	Never	196134	0.96222	0.89027	1.03999	0.3315
Cause-specific cox regression	Loneliness	Smoking_status	Previous	124411	0.98243	0.90823	1.06269	0.6582
Competing risk model	Isolation	age_group	0-49	84942	1.15138	1.02151	1.29776	0.02097
Competing risk model	Isolation	age_group	50-59	120239	1.07092	0.9901	1.15833	0.08698
Competing risk model	Isolation	age_group	60 and older	149356	1.07104	1.01335	1.13201	0.01512
Competing risk model	Isolation	Alcohol_status	Current	329778	1.07901	1.03322	1.12683	0.00059
Competing risk model	Isolation	Alcohol_status	Never	13025	1.03182	0.86442	1.23165	0.7287
Competing risk model	Isolation	Alcohol_status	Previous	11734	1.00739	0.85355	1.18897	0.93058
Competing risk model	Isolation	Education	College/university degree	178566	1.04937	0.98015	1.12348	0.16634
Competing risk model	Isolation	Education	Not college degree	175971	1.08763	1.03125	1.1471	0.00198
Competing risk model	Isolation	Employment	Employed	211397	1.07995	1.01048	1.1542	0.02336
Competing risk model	Isolation	Employment	Others	28422	0.94228	0.83682	1.06103	0.3262
Competing risk model	Isolation	Employment	Retired	114718	1.09109	1.0239	1.16268	0.00718
Competing risk model	Isolation	Income	High	87548	0.99939	0.85359	1.17009	0.99395
Competing risk model	Isolation	Income	Low	64489	1.04053	0.97948	1.10538	0.19775
Competing risk model	Isolation	Income	Medium	162895	1.10683	1.03496	1.18369	0.00305
Competing risk model	Isolation	Income	Unknown	39605	1.09346	0.95879	1.24704	0.18274
Competing risk model	Isolation	Sex	Female	190576	1.15613	1.09103	1.22511	<2.22e-16
Competing risk model	Isolation	Sex	Male	163961	1.00907	0.95234	1.06918	0.75979
Competing risk model	Isolation	Smoking_status	Current	35339	1.07691	0.98461	1.17786	0.10509
Competing risk model	Isolation	Smoking_status	Never	195266	1.07365	1.0018	1.15066	0.04434
Competing risk model	Isolation	Smoking_status	Previous	123932	1.04749	0.98274	1.11652	0.1541
Competing risk model	Loneliness	age_group	0-49	84942	0.79113	0.68218	0.91748	0.00194
Competing risk model	Loneliness	age_group	50-59	120239	1.02948	0.95	1.11561	0.47843
Competing risk model	Loneliness	age_group	60 and older	149356	0.9938	0.93391	1.05753	0.84443
Competing risk model	Loneliness	Alcohol_status	Current	329778	0.96377	0.913	1.01736	0.1813
Competing risk model	Loneliness	Alcohol_status	Never	13025	1.07119	0.84833	1.3526	0.56337
Competing risk model	Loneliness	Alcohol_status	Previous	11734	1.03736	0.83191	1.29355	0.74463
Competing risk model	Loneliness	Education	College/university degree	178566	0.93993	0.86733	1.01861	0.13093
Competing risk model	Loneliness	Education	Not college degree	175971	0.99414	0.93729	1.05445	0.84502
Competing risk model	Loneliness	Employment	Employed	211397	0.892	0.82219	0.96772	0.00597
Competing risk model	Loneliness	Employment	Others	28422	1.06748	0.931	1.22396	0.34949
Competing risk model	Loneliness	Employment	Retired	114718	1.03649	0.96218	1.11652	0.34504
Competing risk model	Loneliness	Income	High	87548	0.97875	0.83585	1.14608	0.78967
Competing risk model	Loneliness	Income	Low	64489	1.06819	0.98119	1.16291	0.12805
Competing risk model	Loneliness	Income	Medium	162895	0.92575	0.85529	1.00202	0.05612
Competing risk model	Loneliness	Income	Unknown	39605	0.8353	0.71447	0.97656	0.02398
Competing risk model	Loneliness	Sex	Female	190576	1.02005	0.95624	1.08812	0.54696
Competing risk model	Loneliness	Sex	Male	163961	0.9598	0.90382	1.01925	0.18084
Competing risk model	Loneliness	Smoking_status	Current	35339	0.95031	0.83956	1.07566	0.42008
Competing risk model	Loneliness	Smoking_status	Never	195266	0.96674	0.89353	1.04595	0.39981
Competing risk model	Loneliness	Smoking_status	Previous	123932	0.98294	0.91202	1.05937	0.65238
