# Supplementary material for: A study of the associations between social isolation and loneliness with sex-specific cancer risk in the UK Biobank
Source: Commun Med (Lond). 2026 Mar 2;6:200. doi: 10.1038/s43856-026-01429-5 (PMC13066002; doi:10.1038/s43856-026-01429-5)
Supplement: Supplementary file 6 — Supplementary Data 3 [file 43856_2026_1429_MOESM6_ESM.xlsx]

## Sheet: Sheet1
Supplementary Data 3
Source Data of Figure5
Supplementary Data in Heatmaps of SI and Loneliness Associations with Cancer Risk Across Subgroups.
Underlying numerical data for the heatmaps illustrating the associations of Social Isolation and Loneliness with specific cancer risks across various population subgroups. The dataset includes the calculated Hazard Ratios (HR) representing the intensity of risk for each intersection of Subgroup (rows) and Cancer Outcome/Population (columns).
Notes: Red font indicates statistical significance (P < 0.05).
Exposure	Subgroup	Subtype	Exposed Num	Total Num	HR	HR CI	P Value
isolation	0-49	Anus Cancer	24	80857	2.73	0.77-9.65	0.118163
isolation	0-49	Biliary duct cancer	11	80844	0	0-Inf	0.998132
isolation	0-49	Bladder cancer	32	80865	2.72	0.9-8.2	0.0761713
isolation	0-49	Brain cancer	66	80899	1.15	0.35-3.76	0.822311
isolation	0-49	Breast cancer	1466	82299	1.33	1.06-1.68	0.0151097
isolation	0-49	Cervix Cancer	29	80862	1.01	0.13-7.62	0.993078
isolation	0-49	Colorectal cancer	373	81206	1.35	0.88-2.06	0.172344
isolation	0-49	Esophageal cancer	33	80866	1.88	0.62-5.66	0.263227
isolation	0-49	Eye cancer	12	80845	1.29	0.15-11.38	0.815848
isolation	0-49	Female genitalia cancer	22	80855	1.31	0.17-10.12	0.793819
isolation	0-49	Kidney cancer	94	80927	0.79	0.28-2.2	0.646418
isolation	0-49	Laryngeal cancer	11	80844	0.56	0.06-5.19	0.60942
isolation	0-49	Leukemia	78	80911	0.56	0.14-2.31	0.422299
isolation	0-49	Lip cancer	0	80833	NA	NA-NA	NA
isolation	0-49	Liver cancer	23	80856	0	0-Inf	0.997571
isolation	0-49	Lung cancer	117	80950	0.97	0.49-1.91	0.930611
isolation	0-49	Lymphoma	175	81008	0.6	0.26-1.37	0.226592
isolation	0-49	Melanoma	348	81181	0.73	0.37-1.43	0.359592
isolation	0-49	Mesothelioma	11	80844	2.23	0.26-19.45	0.468055
isolation	0-49	Mouth cancer	18	80851	0.43	0.05-3.48	0.42692
isolation	0-49	Multiple myeloma	71	80904	1.18	0.42-3.36	0.755239
isolation	0-49	Nasopharynx cancer	2	80835	0	0-Inf	0.99848
isolation	0-49	Other cancer	87	80920	0.74	0.26-2.08	0.565992
isolation	0-49	Ovarian cancer	105	80938	1.93	0.96-3.89	0.0644801
isolation	0-49	Pancreatic cancer	58	80891	1.37	0.53-3.58	0.518448
isolation	0-49	Prostate cancer	432	81265	0.57	0.31-1.02	0.0561893
isolation	0-49	Small intestine cancer	14	80847	0	0-Inf	0.998583
isolation	0-49	Soft tissue cancer	42	80875	0.68	0.15-2.98	0.607621
isolation	0-49	Stomach cancer	50	80883	1.19	0.41-3.46	0.751954
isolation	0-49	Testis cancer	34	80867	1.37	0.31-5.95	0.678142
isolation	0-49	Thyroid cancer	75	80908	1.61	0.68-3.8	0.276533
isolation	0-49	Tongue cancer	30	80863	1	0.22-4.49	0.9973
isolation	0-49	Tonsil cancer	38	80871	2.21	0.79-6.18	0.130845
isolation	0-49	Ureter cancer	2	80835	0	0-Inf	0.999533
isolation	0-49	Uterine cancer	126	80959	2.38	1.31-4.32	0.00421459
isolation	50-59	Anus Cancer	48	109318	0.7	0.21-2.36	0.562667
isolation	50-59	Biliary duct cancer	49	109319	1.79	0.68-4.67	0.236375
isolation	50-59	Bladder cancer	179	109449	0.94	0.51-1.72	0.830856
isolation	50-59	Brain cancer	185	109455	0.57	0.26-1.23	0.151777
isolation	50-59	Breast cancer	2305	111575	1.1	0.93-1.3	0.272448
isolation	50-59	Cervix Cancer	28	109298	0.79	0.18-3.5	0.755602
isolation	50-59	Colorectal cancer	1200	110470	1.06	0.84-1.35	0.61963
isolation	50-59	Esophageal cancer	202	109472	1.76	1.14-2.72	0.0108806
isolation	50-59	Eye cancer	26	109296	1.67	0.47-5.97	0.428847
isolation	50-59	Female genitalia cancer	61	109331	1.59	0.66-3.87	0.303198
isolation	50-59	Kidney cancer	300	109570	1.32	0.88-1.99	0.177886
isolation	50-59	Laryngeal cancer	26	109296	1.8	0.63-5.13	0.273622
isolation	50-59	Leukemia	252	109522	1.18	0.73-1.9	0.489884
isolation	50-59	Lip cancer	8	109278	5.05	0.87-29.34	0.0713846
isolation	50-59	Liver cancer	130	109400	1.46	0.84-2.54	0.179411
isolation	50-59	Lung cancer	673	109943	1.11	0.88-1.4	0.392151
isolation	50-59	Lymphoma	452	109722	0.68	0.43-1.07	0.0941298
isolation	50-59	Melanoma	678	109948	0.74	0.49-1.12	0.154102
isolation	50-59	Mesothelioma	36	109306	0.31	0.04-2.31	0.251024
isolation	50-59	Mouth cancer	50	109320	1.08	0.41-2.85	0.882909
isolation	50-59	Multiple myeloma	170	109440	1.23	0.69-2.17	0.485532
isolation	50-59	Nasopharynx cancer	9	109279	0	0-Inf	0.998822
isolation	50-59	Other cancer	255	109525	0.94	0.58-1.52	0.798794
isolation	50-59	Ovarian cancer	211	109481	1.64	1.01-2.66	0.0434635
isolation	50-59	Pancreatic cancer	240	109510	1.13	0.69-1.85	0.617554
isolation	50-59	Prostate cancer	2255	111525	0.92	0.75-1.12	0.392424
isolation	50-59	Small intestine cancer	53	109323	0.29	0.04-2.14	0.225286
isolation	50-59	Soft tissue cancer	82	109352	1.04	0.41-2.66	0.932808
isolation	50-59	Stomach cancer	110	109380	1.47	0.79-2.7	0.220616
isolation	50-59	Testis cancer	18	109288	4.7	1.04-21.25	0.0445485
isolation	50-59	Thyroid cancer	104	109374	0.68	0.27-1.7	0.407408
isolation	50-59	Tongue cancer	88	109358	0.97	0.45-2.09	0.939058
isolation	50-59	Tonsil cancer	86	109356	1.08	0.5-2.33	0.842614
isolation	50-59	Ureter cancer	11	109281	2.92	0.59-14.45	0.189594
isolation	50-59	Uterine cancer	389	109659	1.47	1.03-2.09	0.0324431
isolation	59-	Anus Cancer	87	126418	0.71	0.28-1.8	0.476742
isolation	59-	Biliary duct cancer	157	126488	1.53	0.9-2.58	0.114502
isolation	59-	Bladder cancer	611	126942	1.74	1.32-2.29	7.03252e-05
isolation	59-	Brain cancer	296	126627	0.96	0.56-1.64	0.882453
isolation	59-	Breast cancer	3027	129358	1.09	0.95-1.26	0.228699
isolation	59-	Cervix Cancer	34	126365	1.71	0.64-4.61	0.28734
isolation	59-	Colorectal cancer	2631	128962	1.02	0.87-1.2	0.777023
isolation	59-	Esophageal cancer	499	126830	1.11	0.79-1.56	0.561167
isolation	59-	Eye cancer	39	126370	1.01	0.3-3.4	0.993123
isolation	59-	Female genitalia cancer	131	126462	1.01	0.5-2.02	0.981801
isolation	59-	Kidney cancer	654	126985	1.14	0.84-1.55	0.412692
isolation	59-	Laryngeal cancer	84	126415	0.66	0.26-1.67	0.38032
isolation	59-	Leukemia	628	126959	1.07	0.78-1.48	0.669588
isolation	59-	Lip cancer	10	126341	0	0-Inf	0.998503
isolation	59-	Liver cancer	302	126633	0.82	0.52-1.32	0.418478
isolation	59-	Lung cancer	1913	128244	1.23	1.06-1.42	0.00555782
isolation	59-	Lymphoma	1123	127454	1.05	0.82-1.34	0.691476
isolation	59-	Melanoma	1208	127539	0.8	0.6-1.07	0.137593
isolation	59-	Mesothelioma	244	126575	0.69	0.38-1.25	0.216957
isolation	59-	Mouth cancer	85	126416	1.06	0.49-2.3	0.879077
isolation	59-	Multiple myeloma	451	126782	1.03	0.68-1.54	0.897284
isolation	59-	Nasopharynx cancer	9	126340	8.62	1.95-38.16	0.00454267
isolation	59-	Other cancer	498	126829	1.3	0.95-1.79	0.10023
isolation	59-	Ovarian cancer	381	126712	1.39	0.97-2.01	0.0748298
isolation	59-	Pancreatic cancer	650	126981	1.23	0.91-1.65	0.172962
isolation	59-	Prostate cancer	5756	132087	0.94	0.83-1.07	0.339181
isolation	59-	Small intestine cancer	101	126432	0.81	0.35-1.88	0.616466
isolation	59-	Soft tissue cancer	161	126492	1.6	0.95-2.7	0.0789003
isolation	59-	Stomach cancer	339	126670	1.3	0.9-1.9	0.165867
isolation	59-	Testis cancer	16	126347	1.12	0.14-9.06	0.915424
isolation	59-	Thyroid cancer	121	126452	0.76	0.33-1.76	0.519071
isolation	59-	Tongue cancer	103	126434	1.1	0.54-2.24	0.788024
isolation	59-	Tonsil cancer	60	126391	0.81	0.31-2.13	0.669692
isolation	59-	Ureter cancer	41	126372	1.54	0.46-5.15	0.486427
isolation	59-	Uterine cancer	575	126906	1.13	0.82-1.57	0.442817
isolation	College/university degree	Anus Cancer	83	161044	1.14	0.48-2.68	0.771149
isolation	College/university degree	Biliary duct cancer	76	161037	0.86	0.31-2.41	0.773328
isolation	College/university degree	Bladder cancer	341	161302	2.09	1.44-3.04	0.000103035
isolation	College/university degree	Brain cancer	256	161217	0.56	0.26-1.2	0.13374
isolation	College/university degree	Breast cancer	3087	164048	1.15	0.99-1.34	0.0682238
isolation	College/university degree	Cervix Cancer	36	160997	0.95	0.22-4.07	0.949118
isolation	College/university degree	Colorectal cancer	1919	162880	1.03	0.84-1.27	0.766307
isolation	College/university degree	Esophageal cancer	333	161294	1.2	0.78-1.85	0.397192
isolation	College/university degree	Eye cancer	38	160999	0.76	0.18-3.31	0.716835
isolation	College/university degree	Female genitalia cancer	84	161045	1.15	0.46-2.91	0.763953
isolation	College/university degree	Kidney cancer	425	161386	1.35	0.92-1.98	0.125572
isolation	College/university degree	Laryngeal cancer	41	161002	0.85	0.25-2.92	0.799655
isolation	College/university degree	Leukemia	441	161402	1.41	0.97-2.06	0.0745484
isolation	College/university degree	Lip cancer	10	160971	4.59	0.86-24.51	0.0743933
isolation	College/university degree	Liver cancer	192	161153	0.78	0.4-1.5	0.456013
isolation	College/university degree	Lung cancer	899	161860	1.05	0.83-1.33	0.663183
isolation	College/university degree	Lymphoma	840	161801	0.8	0.57-1.13	0.205236
isolation	College/university degree	Melanoma	1082	162043	0.71	0.5-1.01	0.0580015
isolation	College/university degree	Mesothelioma	125	161086	0.82	0.36-1.91	0.653261
isolation	College/university degree	Mouth cancer	70	161031	1.16	0.48-2.79	0.743468
isolation	College/university degree	Multiple myeloma	318	161279	1.15	0.69-1.92	0.601069
isolation	College/university degree	Nasopharynx cancer	10	160971	2.01	0.23-17.43	0.526321
isolation	College/university degree	Other cancer	373	161334	0.7	0.42-1.17	0.177542
isolation	College/university degree	Ovarian cancer	282	161243	1.48	0.95-2.32	0.0841555
isolation	College/university degree	Pancreatic cancer	420	161381	0.9	0.57-1.43	0.667792
isolation	College/university degree	Prostate cancer	4516	165477	0.92	0.79-1.07	0.261024
isolation	College/university degree	Small intestine cancer	76	161037	1.04	0.41-2.67	0.930913
isolation	College/university degree	Soft tissue cancer	134	161095	1.47	0.78-2.8	0.237008
isolation	College/university degree	Stomach cancer	205	161166	1.22	0.71-2.1	0.474386
isolation	College/university degree	Testis cancer	42	161003	1.9	0.56-6.44	0.303465
isolation	College/university degree	Thyroid cancer	145	161106	0.74	0.32-1.7	0.4726
isolation	College/university degree	Tongue cancer	109	161070	0.84	0.38-1.86	0.665457
isolation	College/university degree	Tonsil cancer	80	161041	1.23	0.54-2.8	0.620507
isolation	College/university degree	Ureter cancer	17	160978	1.25	0.16-9.82	0.834984
isolation	College/university degree	Uterine cancer	500	161461	1.77	1.3-2.42	0.000322651
isolation	Current drinker	Anus Cancer	152	294503	0.9	0.46-1.74	0.754728
isolation	Current drinker	Biliary duct cancer	199	294550	1.61	1-2.57	0.048464
isolation	Current drinker	Bladder cancer	772	295123	1.63	1.26-2.1	0.000194627
isolation	Current drinker	Brain cancer	515	294866	0.76	0.48-1.2	0.23594
isolation	Current drinker	Breast cancer	6296	300647	1.15	1.03-1.27	0.00919355
isolation	Current drinker	Cervix Cancer	82	294433	1.54	0.72-3.28	0.263971
isolation	Current drinker	Colorectal cancer	3905	298256	1.03	0.89-1.18	0.692126
isolation	Current drinker	Esophageal cancer	667	295018	1.33	1-1.77	0.0524774
isolation	Current drinker	Eye cancer	71	294422	1.54	0.68-3.47	0.302146
isolation	Current drinker	Female genitalia cancer	189	294540	1.23	0.7-2.16	0.462493
isolation	Current drinker	Kidney cancer	965	295316	1.26	0.98-1.61	0.075435
isolation	Current drinker	Laryngeal cancer	118	294469	0.89	0.46-1.75	0.740536
isolation	Current drinker	Leukemia	904	295255	0.96	0.72-1.29	0.807544
isolation	Current drinker	Lip cancer	16	294367	1.25	0.16-10.12	0.832352
isolation	Current drinker	Liver cancer	405	294756	1.07	0.73-1.56	0.736394
isolation	Current drinker	Lung cancer	2431	296782	1.21	1.06-1.38	0.00497369
isolation	Current drinker	Lymphoma	1605	295956	0.94	0.75-1.17	0.567227
isolation	Current drinker	Melanoma	2132	296483	0.76	0.61-0.97	0.0246999
isolation	Current drinker	Mesothelioma	271	294622	0.67	0.37-1.2	0.175175
isolation	Current drinker	Mouth cancer	136	294487	1.07	0.57-2.04	0.826259
isolation	Current drinker	Multiple myeloma	627	294978	0.94	0.65-1.37	0.762789
isolation	Current drinker	Nasopharynx cancer	19	294370	3.15	0.87-11.38	0.0804303
isolation	Current drinker	Other cancer	762	295113	1.05	0.79-1.41	0.724168
isolation	Current drinker	Ovarian cancer	638	294989	1.57	1.18-2.09	0.00186363
isolation	Current drinker	Pancreatic cancer	866	295217	1.18	0.9-1.54	0.240782
isolation	Current drinker	Prostate cancer	8062	302413	0.95	0.85-1.06	0.352129
isolation	Current drinker	Small intestine cancer	158	294509	0.56	0.24-1.28	0.167111
isolation	Current drinker	Soft tissue cancer	265	294616	1.14	0.7-1.87	0.600294
isolation	Current drinker	Stomach cancer	449	294800	1.4	1-1.95	0.052693
isolation	Current drinker	Testis cancer	66	294417	2.01	0.79-5.16	0.144409
isolation	Current drinker	Thyroid cancer	263	294614	0.63	0.33-1.2	0.159615
isolation	Current drinker	Tongue cancer	204	294555	1.16	0.69-1.94	0.574849
isolation	Current drinker	Tonsil cancer	170	294521	1.27	0.73-2.22	0.396467
isolation	Current drinker	Ureter cancer	52	294403	2.03	0.78-5.26	0.147226
isolation	Current drinker	Uterine cancer	995	295346	1.41	1.11-1.77	0.00403921
isolation	Current smoker	Anus Cancer	28	30654	1.14	0.41-3.15	0.807337
isolation	Current smoker	Biliary duct cancer	23	30649	1.5	0.53-4.25	0.44527
isolation	Current smoker	Bladder cancer	138	30764	1.36	0.82-2.26	0.227789
isolation	Current smoker	Brain cancer	40	30666	1.81	0.71-4.57	0.211129
isolation	Current smoker	Breast cancer	618	31244	1.16	0.92-1.47	0.210536
isolation	Current smoker	Cervix Cancer	11	30637	3.64	1-13.23	0.049424
isolation	Current smoker	Colorectal cancer	429	31055	0.95	0.69-1.31	0.758861
isolation	Current smoker	Esophageal cancer	133	30759	1.35	0.84-2.17	0.210825
isolation	Current smoker	Eye cancer	9	30635	0.72	0.08-6.25	0.767463
isolation	Current smoker	Female genitalia cancer	17	30643	1.2	0.26-5.67	0.814993
isolation	Current smoker	Kidney cancer	141	30767	1.02	0.6-1.71	0.95337
isolation	Current smoker	Laryngeal cancer	50	30676	0.52	0.2-1.35	0.177873
isolation	Current smoker	Leukemia	104	30730	0.99	0.54-1.83	0.98243
isolation	Current smoker	Lip cancer	3	30629	0	0-Inf	0.999304
isolation	Current smoker	Liver cancer	69	30695	1.29	0.69-2.39	0.426955
isolation	Current smoker	Lung cancer	1080	31706	1.22	1.04-1.44	0.0146874
isolation	Current smoker	Lymphoma	180	30806	0.84	0.51-1.39	0.502945
isolation	Current smoker	Melanoma	129	30755	0.25	0.08-0.79	0.0185214
isolation	Current smoker	Mesothelioma	39	30665	0.69	0.24-2.01	0.4959
isolation	Current smoker	Mouth cancer	44	30670	1.27	0.56-2.87	0.568541
isolation	Current smoker	Multiple myeloma	52	30678	0.81	0.35-1.85	0.615854
isolation	Current smoker	Nasopharynx cancer	4	30630	0	0-Inf	0.996026
isolation	Current smoker	Other cancer	137	30763	1.37	0.86-2.19	0.188956
isolation	Current smoker	Ovarian cancer	50	30676	1.34	0.63-2.85	0.44822
isolation	Current smoker	Pancreatic cancer	141	30767	1.27	0.78-2.05	0.334012
isolation	Current smoker	Prostate cancer	728	31354	0.73	0.55-0.98	0.034555
isolation	Current smoker	Small intestine cancer	14	30640	0.77	0.16-3.77	0.745228
isolation	Current smoker	Soft tissue cancer	34	30660	2.06	0.91-4.66	0.0812616
isolation	Current smoker	Stomach cancer	89	30715	1.05	0.56-1.96	0.878567
isolation	Current smoker	Testis cancer	5	30631	0	0-Inf	0.999492
isolation	Current smoker	Thyroid cancer	28	30654	0.83	0.24-2.87	0.765749
isolation	Current smoker	Tongue cancer	35	30661	1.14	0.47-2.77	0.7667
isolation	Current smoker	Tonsil cancer	49	30675	1.1	0.49-2.47	0.823205
isolation	Current smoker	Ureter cancer	11	30637	2.33	0.46-11.84	0.308998
isolation	Current smoker	Uterine cancer	51	30677	1.68	0.85-3.31	0.134744
isolation	Employed	Anus Cancer	84	193269	1.06	0.45-2.49	0.887942
isolation	Employed	Biliary duct cancer	82	193267	1.97	0.99-3.92	0.0524989
isolation	Employed	Bladder cancer	309	193494	1.9	1.31-2.75	0.000701532
isolation	Employed	Brain cancer	274	193459	0.65	0.34-1.23	0.183785
isolation	Employed	Breast cancer	3749	196934	1.15	1.01-1.31	0.0409357
isolation	Employed	Cervix Cancer	59	193244	1.33	0.51-3.42	0.558428
isolation	Employed	Colorectal cancer	1940	195125	1.06	0.87-1.28	0.568043
isolation	Employed	Esophageal cancer	304	193489	1.66	1.12-2.46	0.0120563
isolation	Employed	Eye cancer	42	193227	1.88	0.71-5.03	0.206343
isolation	Employed	Female genitalia cancer	101	193286	1.41	0.67-2.96	0.364594
isolation	Employed	Kidney cancer	495	193680	1.16	0.81-1.68	0.422265
isolation	Employed	Laryngeal cancer	44	193229	0.64	0.15-2.69	0.539279
isolation	Employed	Leukemia	428	193613	1.26	0.87-1.82	0.226799
isolation	Employed	Lip cancer	8	193193	4.22	0.73-24.46	0.108714
isolation	Employed	Liver cancer	157	193342	0.78	0.38-1.62	0.509778
isolation	Employed	Lung cancer	989	194174	1.15	0.93-1.43	0.202697
isolation	Employed	Lymphoma	807	193992	0.94	0.7-1.28	0.705455
isolation	Employed	Melanoma	1205	194390	0.64	0.45-0.89	0.00893567
isolation	Employed	Mesothelioma	107	193292	0.55	0.2-1.51	0.243366
isolation	Employed	Mouth cancer	71	193256	0.73	0.26-2.06	0.555766
isolation	Employed	Multiple myeloma	293	193478	1.15	0.71-1.85	0.562023
isolation	Employed	Nasopharynx cancer	15	193200	2.57	0.56-11.87	0.226915
isolation	Employed	Other cancer	373	193558	0.86	0.54-1.36	0.523064
isolation	Employed	Ovarian cancer	324	193509	1.45	0.99-2.14	0.0587856
isolation	Employed	Pancreatic cancer	389	193574	1.17	0.79-1.73	0.421156
isolation	Employed	Prostate cancer	4137	197322	0.93	0.8-1.08	0.315149
isolation	Employed	Small intestine cancer	81	193266	0.65	0.2-2.08	0.466343
isolation	Employed	Soft tissue cancer	137	193322	1.15	0.58-2.31	0.688112
isolation	Employed	Stomach cancer	201	193386	0.94	0.52-1.7	0.837709
isolation	Employed	Testis cancer	54	193239	2.42	0.85-6.86	0.0961745
isolation	Employed	Thyroid cancer	175	193360	1.05	0.56-1.96	0.882541
isolation	Employed	Tongue cancer	120	193305	1.32	0.66-2.66	0.434525
isolation	Employed	Tonsil cancer	110	193295	1.64	0.84-3.21	0.151109
isolation	Employed	Ureter cancer	20	193205	0.81	0.11-6.2	0.841118
isolation	Employed	Uterine cancer	528	193713	1.71	1.28-2.28	0.000264992
isolation	Female	Anus Cancer	104	172983	0.87	0.39-1.92	0.73044
isolation	Female	Biliary duct cancer	116	172995	1.27	0.67-2.41	0.471217
isolation	Female	Bladder cancer	183	173062	1.68	1.08-2.62	0.0209832
isolation	Female	Brain cancer	242	173121	0.54	0.26-1.1	0.0877272
isolation	Female	Breast cancer	6748	179627	1.13	1.03-1.25	0.0127955
isolation	Female	Cervix Cancer	91	172970	1.3	0.62-2.76	0.489332
isolation	Female	Colorectal cancer	1840	174719	1.09	0.9-1.31	0.383083
isolation	Female	Esophageal cancer	198	173077	1.47	0.92-2.36	0.110683
isolation	Female	Eye cancer	36	172915	1.35	0.46-4.02	0.585271
isolation	Female	Female genitalia cancer	214	173093	1.19	0.7-2.01	0.517628
isolation	Female	Kidney cancer	382	173261	1.23	0.86-1.78	0.260992
isolation	Female	Laryngeal cancer	10	172889	1.1	0.13-9.56	0.930427
isolation	Female	Leukemia	374	173253	0.74	0.46-1.19	0.213836
isolation	Female	Lip cancer	8	172887	5.13	0.89-29.48	0.0669043
isolation	Female	Liver cancer	156	173035	1.1	0.61-1.99	0.740627
isolation	Female	Lung cancer	1327	174206	1.29	1.09-1.51	0.00250886
isolation	Female	Lymphoma	808	173687	0.84	0.62-1.14	0.256629
isolation	Female	Melanoma	1100	173979	0.78	0.57-1.06	0.111878
isolation	Female	Mesothelioma	51	172930	0.63	0.19-2.08	0.449745
isolation	Female	Mouth cancer	58	172937	1.48	0.67-3.27	0.330121
isolation	Female	Multiple myeloma	292	173171	1.35	0.88-2.06	0.16891
isolation	Female	Nasopharynx cancer	9	172888	11.19	2.54-49.25	0.0014072
isolation	Female	Other cancer	344	173223	1.18	0.8-1.75	0.394677
isolation	Female	Ovarian cancer	697	173576	1.52	1.16-1.99	0.00226938
isolation	Female	Pancreatic cancer	438	173317	1.34	0.96-1.86	0.0868261
isolation	Female	Prostate cancer	0	172879	NA	NA-NA	NA
isolation	Female	Small intestine cancer	88	172967	0.52	0.19-1.46	0.214795
isolation	Female	Soft tissue cancer	163	173042	1.38	0.79-2.4	0.251878
isolation	Female	Stomach cancer	163	173042	1.84	1.16-2.93	0.00991971
isolation	Female	Testis cancer	0	172879	NA	NA-NA	NA
isolation	Female	Thyroid cancer	223	173102	0.85	0.48-1.52	0.591428
isolation	Female	Tongue cancer	78	172957	0.83	0.35-1.98	0.680314
isolation	Female	Tonsil cancer	48	172927	0.71	0.21-2.38	0.582884
isolation	Female	Ureter cancer	18	172897	3.6	0.96-13.49	0.0572261
isolation	Female	Uterine cancer	1090	173969	1.36	1.09-1.7	0.00618087
isolation	High Income	Anus Cancer	32	80184	0	0-Inf	0.998031
isolation	High Income	Biliary duct cancer	23	80175	4.89	1.12-21.39	0.0348269
isolation	High Income	Bladder cancer	138	80290	2.32	1.08-5	0.0310836
isolation	High Income	Brain cancer	112	80264	0.5	0.07-3.57	0.486155
isolation	High Income	Breast cancer	1462	81614	1.18	0.82-1.71	0.372229
isolation	High Income	Cervix Cancer	17	80169	5.64	0.72-43.97	0.0984544
isolation	High Income	Colorectal cancer	789	80941	0.91	0.54-1.55	0.739098
isolation	High Income	Esophageal cancer	99	80251	2.53	1.02-6.26	0.0442645
isolation	High Income	Eye cancer	19	80171	0	0-Inf	0.998316
isolation	High Income	Female genitalia cancer	37	80189	1.63	0.22-12.07	0.632848
isolation	High Income	Kidney cancer	188	80340	0.77	0.24-2.4	0.647743
isolation	High Income	Laryngeal cancer	14	80166	0	0-Inf	0.997917
isolation	High Income	Leukemia	157	80309	0.93	0.3-2.93	0.900174
isolation	High Income	Lip cancer	6	80158	0	0-Inf	0.999382
isolation	High Income	Liver cancer	61	80213	0	0-Inf	0.996933
isolation	High Income	Lung cancer	262	80414	1.54	0.81-2.91	0.186854
isolation	High Income	Lymphoma	297	80449	0.82	0.34-2	0.669649
isolation	High Income	Melanoma	582	80734	0.59	0.26-1.31	0.195027
isolation	High Income	Mesothelioma	24	80176	0	0-Inf	0.998412
isolation	High Income	Mouth cancer	23	80175	7.6	2.21-26.14	0.00129056
isolation	High Income	Multiple myeloma	131	80283	1.73	0.63-4.7	0.284822
isolation	High Income	Nasopharynx cancer	2	80154	0	0-Inf	0.999081
isolation	High Income	Other cancer	137	80289	0	0-Inf	0.993087
isolation	High Income	Ovarian cancer	106	80258	1.77	0.56-5.64	0.331388
isolation	High Income	Pancreatic cancer	155	80307	1.34	0.49-3.63	0.567149
isolation	High Income	Prostate cancer	1987	82139	0.8	0.57-1.13	0.210792
isolation	High Income	Small intestine cancer	35	80187	1.37	0.19-10.09	0.758996
isolation	High Income	Soft tissue cancer	64	80216	0.91	0.13-6.57	0.92233
isolation	High Income	Stomach cancer	58	80210	0	0-Inf	0.993075
isolation	High Income	Testis cancer	27	80179	2.43	0.33-18.1	0.385487
isolation	High Income	Thyroid cancer	63	80215	0	0-Inf	0.997058
isolation	High Income	Tongue cancer	47	80199	0	0-Inf	0.995972
isolation	High Income	Tonsil cancer	49	80201	0	0-Inf	0.997376
isolation	High Income	Ureter cancer	7	80159	9.42	1.08-82.37	0.0426084
isolation	High Income	Uterine cancer	186	80338	1.61	0.71-3.67	0.25224
isolation	Low Income	Anus Cancer	42	55974	0.73	0.28-1.9	0.523439
isolation	Low Income	Biliary duct cancer	67	55999	1.29	0.67-2.51	0.445242
isolation	Low Income	Bladder cancer	228	56160	1.56	1.11-2.21	0.0106918
isolation	Low Income	Brain cancer	96	56028	1.06	0.58-1.94	0.837798
isolation	Low Income	Breast cancer	1297	57229	1.16	1-1.35	0.051652
isolation	Low Income	Cervix Cancer	25	55957	1.24	0.45-3.39	0.677727
isolation	Low Income	Colorectal cancer	934	56866	1.08	0.9-1.31	0.417865
isolation	Low Income	Esophageal cancer	202	56134	1.34	0.93-1.93	0.122345
isolation	Low Income	Eye cancer	24	55956	1.87	0.68-5.16	0.22514
isolation	Low Income	Female genitalia cancer	47	55979	0.98	0.41-2.34	0.960939
isolation	Low Income	Kidney cancer	256	56188	1	0.7-1.44	0.98499
isolation	Low Income	Laryngeal cancer	46	55978	0.75	0.32-1.73	0.494233
isolation	Low Income	Leukemia	233	56165	1.15	0.79-1.65	0.465365
isolation	Low Income	Lip cancer	3	55935	3.13	0.26-36.96	0.365954
isolation	Low Income	Liver cancer	139	56071	1	0.63-1.61	0.987732
isolation	Low Income	Lung cancer	976	56908	1.09	0.93-1.28	0.297014
isolation	Low Income	Lymphoma	377	56309	0.83	0.6-1.14	0.252047
isolation	Low Income	Melanoma	365	56297	0.86	0.61-1.22	0.396421
isolation	Low Income	Mesothelioma	104	56036	0.86	0.45-1.63	0.636126
isolation	Low Income	Mouth cancer	47	55979	1.11	0.54-2.32	0.773439
isolation	Low Income	Multiple myeloma	163	56095	1.04	0.66-1.63	0.871285
isolation	Low Income	Nasopharynx cancer	2	55934	11.45	0.46-282.37	0.136045
isolation	Low Income	Other cancer	216	56148	1.44	1.02-2.03	0.0374082
isolation	Low Income	Ovarian cancer	164	56096	1.33	0.87-2.03	0.186979
isolation	Low Income	Pancreatic cancer	243	56175	1.29	0.91-1.83	0.14981
isolation	Low Income	Prostate cancer	1572	57504	0.79	0.66-0.94	0.00661272
isolation	Low Income	Small intestine cancer	44	55976	0.4	0.12-1.3	0.127793
isolation	Low Income	Soft tissue cancer	70	56002	1.41	0.77-2.59	0.264787
isolation	Low Income	Stomach cancer	150	56082	1.42	0.94-2.15	0.0998618
isolation	Low Income	Testis cancer	6	55938	0.65	0.07-6.33	0.710028
isolation	Low Income	Thyroid cancer	56	55988	0.97	0.45-2.1	0.948373
isolation	Low Income	Tongue cancer	65	55997	0.6	0.27-1.33	0.207837
isolation	Low Income	Tonsil cancer	47	55979	0.73	0.33-1.62	0.437174
isolation	Low Income	Ureter cancer	13	55945	1.74	0.37-8.21	0.482028
isolation	Low Income	Uterine cancer	238	56170	1.13	0.79-1.63	0.502476
isolation	Male	Anus Cancer	55	143610	0.91	0.31-2.61	0.854052
isolation	Male	Biliary duct cancer	101	143656	1.53	0.79-2.96	0.208926
isolation	Male	Bladder cancer	639	144194	1.5	1.12-2.01	0.00610409
isolation	Male	Brain cancer	305	143860	1.11	0.67-1.83	0.688669
isolation	Male	Breast cancer	50	143605	0.88	0.26-2.98	0.841941
isolation	Male	Cervix Cancer	0	143555	NA	NA-NA	NA
isolation	Male	Colorectal cancer	2364	145919	1.04	0.87-1.24	0.689294
isolation	Male	Esophageal cancer	536	144091	1.28	0.94-1.75	0.117808
isolation	Male	Eye cancer	41	143596	1.18	0.35-4.04	0.786881
isolation	Male	Female genitalia cancer	0	143555	NA	NA-NA	NA
isolation	Male	Kidney cancer	666	144221	1.11	0.81-1.53	0.499062
isolation	Male	Laryngeal cancer	111	143666	0.88	0.44-1.73	0.702948
isolation	Male	Leukemia	584	144139	1.32	0.96-1.82	0.0848413
isolation	Male	Lip cancer	10	143565	0	0-Inf	0.99865
isolation	Male	Liver cancer	299	143854	0.92	0.59-1.42	0.70614
isolation	Male	Lung cancer	1376	144931	1.1	0.92-1.32	0.315106
isolation	Male	Lymphoma	942	144497	0.95	0.72-1.27	0.741518
isolation	Male	Melanoma	1134	144689	0.77	0.55-1.06	0.10927
isolation	Male	Mesothelioma	240	143795	0.65	0.35-1.2	0.168929
isolation	Male	Mouth cancer	95	143650	0.68	0.29-1.62	0.387683
isolation	Male	Multiple myeloma	400	143955	0.85	0.53-1.37	0.511827
isolation	Male	Nasopharynx cancer	11	143566	0	0-Inf	0.998757
isolation	Male	Other cancer	496	144051	1.12	0.8-1.57	0.51916
isolation	Male	Ovarian cancer	0	143555	NA	NA-NA	NA
isolation	Male	Pancreatic cancer	510	144065	1.05	0.73-1.51	0.797613
isolation	Male	Prostate cancer	8443	151998	0.92	0.83-1.02	0.0977637
isolation	Male	Small intestine cancer	80	143635	0.66	0.2-2.13	0.484369
isolation	Male	Soft tissue cancer	122	143677	1.17	0.57-2.38	0.669216
isolation	Male	Stomach cancer	336	143891	1.08	0.72-1.63	0.711627
isolation	Male	Testis cancer	68	143623	1.83	0.71-4.7	0.209071
isolation	Male	Thyroid cancer	77	143632	0.97	0.34-2.73	0.946519
isolation	Male	Tongue cancer	143	143698	1.22	0.67-2.23	0.517453
isolation	Male	Tonsil cancer	136	143691	1.34	0.75-2.39	0.317982
isolation	Male	Ureter cancer	36	143591	1.12	0.26-4.84	0.876142
isolation	Male	Uterine cancer	0	143555	NA	NA-NA	NA
isolation	Medium Income	Anus Cancer	74	145406	1.15	0.46-2.9	0.761023
isolation	Medium Income	Biliary duct cancer	95	145427	1.11	0.44-2.76	0.826867
isolation	Medium Income	Bladder cancer	372	145704	1.52	0.98-2.36	0.0590802
isolation	Medium Income	Brain cancer	269	145601	0.66	0.33-1.35	0.257854
isolation	Medium Income	Breast cancer	3126	148458	1.12	0.95-1.3	0.168406
isolation	Medium Income	Cervix Cancer	35	145367	0.96	0.23-4.06	0.952958
isolation	Medium Income	Colorectal cancer	1973	147305	1.03	0.83-1.28	0.779278
isolation	Medium Income	Esophageal cancer	347	145679	1.11	0.69-1.8	0.664139
isolation	Medium Income	Eye cancer	29	145361	0.66	0.09-4.95	0.687325
isolation	Medium Income	Female genitalia cancer	100	145432	1.35	0.62-2.95	0.453278
isolation	Medium Income	Kidney cancer	481	145813	1.68	1.18-2.4	0.00413541
isolation	Medium Income	Laryngeal cancer	43	145375	0.51	0.07-3.75	0.507632
isolation	Medium Income	Leukemia	454	145786	1.03	0.65-1.62	0.896254
isolation	Medium Income	Lip cancer	7	145339	3.84	0.43-34.46	0.228835
isolation	Medium Income	Liver cancer	192	145524	0.76	0.35-1.62	0.472125
isolation	Medium Income	Lung cancer	1060	146392	1.37	1.08-1.72	0.00870157
isolation	Medium Income	Lymphoma	841	146173	0.95	0.68-1.33	0.780335
isolation	Medium Income	Melanoma	1024	146356	0.74	0.52-1.06	0.10349
isolation	Medium Income	Mesothelioma	122	145454	0.19	0.03-1.35	0.0972901
isolation	Medium Income	Mouth cancer	67	145399	0.27	0.04-1.99	0.201088
isolation	Medium Income	Multiple myeloma	319	145651	1.17	0.69-1.98	0.557866
isolation	Medium Income	Nasopharynx cancer	12	145344	1.73	0.22-13.76	0.605256
isolation	Medium Income	Other cancer	380	145712	1.11	0.71-1.74	0.64464
isolation	Medium Income	Ovarian cancer	328	145660	1.45	0.93-2.25	0.0988498
isolation	Medium Income	Pancreatic cancer	426	145758	1.13	0.73-1.75	0.570743
isolation	Medium Income	Prostate cancer	4129	149461	1.03	0.88-1.21	0.698347
isolation	Medium Income	Small intestine cancer	74	145406	0.78	0.24-2.49	0.669297
isolation	Medium Income	Soft tissue cancer	111	145443	1.37	0.63-2.97	0.430787
isolation	Medium Income	Stomach cancer	223	145555	1.28	0.72-2.26	0.397172
isolation	Medium Income	Testis cancer	31	145363	2.42	0.72-8.1	0.15264
isolation	Medium Income	Thyroid cancer	136	145468	1.09	0.53-2.24	0.816437
isolation	Medium Income	Tongue cancer	92	145424	1.77	0.88-3.57	0.111937
isolation	Medium Income	Tonsil cancer	79	145411	2.03	1-4.12	0.0513188
isolation	Medium Income	Ureter cancer	26	145358	1.75	0.4-7.59	0.456087
isolation	Medium Income	Uterine cancer	486	145818	1.72	1.24-2.38	0.0012081
isolation	Never smoker	Anus Cancer	63	177162	0.89	0.27-2.89	0.840795
isolation	Never smoker	Biliary duct cancer	95	177194	1.3	0.59-2.87	0.511377
isolation	Never smoker	Bladder cancer	255	177354	1.77	1.13-2.78	0.0132074
isolation	Never smoker	Brain cancer	297	177396	0.71	0.38-1.31	0.272363
isolation	Never smoker	Breast cancer	3947	181046	1.14	0.99-1.31	0.0668844
isolation	Never smoker	Cervix Cancer	58	177157	0.95	0.29-3.09	0.928047
isolation	Never smoker	Colorectal cancer	1950	179049	1.05	0.86-1.28	0.63517
isolation	Never smoker	Esophageal cancer	254	177353	1.72	1.12-2.63	0.013416
isolation	Never smoker	Eye cancer	43	177142	2.28	0.92-5.66	0.0750968
isolation	Never smoker	Female genitalia cancer	122	177221	1.19	0.57-2.49	0.635073
isolation	Never smoker	Kidney cancer	470	177569	1.13	0.76-1.66	0.552306
isolation	Never smoker	Laryngeal cancer	18	177117	0.94	0.12-7.38	0.952342
isolation	Never smoker	Leukemia	447	177546	1.12	0.74-1.69	0.585289
isolation	Never smoker	Lip cancer	11	177110	4.5	0.88-22.98	0.0703538
isolation	Never smoker	Liver cancer	165	177264	1.02	0.54-1.91	0.956594
isolation	Never smoker	Lung cancer	381	177480	1.3	0.87-1.95	0.197043
isolation	Never smoker	Lymphoma	916	178015	0.91	0.67-1.23	0.538515
isolation	Never smoker	Melanoma	1283	178382	0.84	0.63-1.13	0.25391
isolation	Never smoker	Mesothelioma	130	177229	0.73	0.32-1.69	0.465595
isolation	Never smoker	Mouth cancer	46	177145	0.43	0.06-3.16	0.405745
isolation	Never smoker	Multiple myeloma	358	177457	1.26	0.82-1.95	0.292485
isolation	Never smoker	Nasopharynx cancer	9	177108	2.18	0.26-18.31	0.473207
isolation	Never smoker	Other cancer	367	177466	0.89	0.55-1.42	0.612149
isolation	Never smoker	Ovarian cancer	409	177508	1.55	1.07-2.24	0.020738
isolation	Never smoker	Pancreatic cancer	440	177539	1.26	0.86-1.86	0.236348
isolation	Never smoker	Prostate cancer	4109	181208	0.96	0.82-1.11	0.564697
isolation	Never smoker	Small intestine cancer	89	177188	0.61	0.19-1.97	0.409017
isolation	Never smoker	Soft tissue cancer	154	177253	1.01	0.49-2.1	0.97214
isolation	Never smoker	Stomach cancer	192	177291	1.62	0.98-2.68	0.0586983
isolation	Never smoker	Testis cancer	36	177135	2.95	0.99-8.82	0.0528204
isolation	Never smoker	Thyroid cancer	177	177276	0.82	0.4-1.68	0.579096
isolation	Never smoker	Tongue cancer	78	177177	0.9	0.35-2.29	0.828151
isolation	Never smoker	Tonsil cancer	57	177156	1.79	0.69-4.65	0.234273
isolation	Never smoker	Ureter cancer	19	177118	1	0.13-7.76	0.999896
isolation	Never smoker	Uterine cancer	722	177821	1.3	0.97-1.74	0.0748833
isolation	Nondrinker	Anus Cancer	3	11725	0	0-Inf	0.999478
isolation	Nondrinker	Biliary duct cancer	12	11734	0.71	0.08-5.98	0.751681
isolation	Nondrinker	Bladder cancer	22	11744	0.99	0.28-3.57	0.992033
isolation	Nondrinker	Brain cancer	14	11736	2.89	0.74-11.28	0.127655
isolation	Nondrinker	Breast cancer	291	12013	1.07	0.71-1.59	0.758141
isolation	Nondrinker	Cervix Cancer	7	11729	0	0-Inf	0.999367
isolation	Nondrinker	Colorectal cancer	149	11871	1.31	0.8-2.17	0.28539
isolation	Nondrinker	Esophageal cancer	30	11752	1.09	0.36-3.27	0.881148
isolation	Nondrinker	Eye cancer	2	11724	0	0-Inf	0.999988
isolation	Nondrinker	Female genitalia cancer	18	11740	2	0.42-9.4	0.38083
isolation	Nondrinker	Kidney cancer	32	11754	0.47	0.11-2.05	0.316997
isolation	Nondrinker	Laryngeal cancer	0	11722	NA	NA-NA	NA
isolation	Nondrinker	Leukemia	28	11750	1.02	0.33-3.08	0.978896
isolation	Nondrinker	Lip cancer	2	11724	5.20658e+11	0-Inf	0.999762
isolation	Nondrinker	Liver cancer	21	11743	0.25	0.03-1.96	0.188244
isolation	Nondrinker	Lung cancer	88	11810	1.39	0.81-2.38	0.234554
isolation	Nondrinker	Lymphoma	76	11798	0.38	0.12-1.22	0.103336
isolation	Nondrinker	Melanoma	48	11770	0.44	0.1-1.87	0.266354
isolation	Nondrinker	Mesothelioma	11	11733	0.78	0.09-6.85	0.822853
isolation	Nondrinker	Multiple myeloma	37	11759	1.58	0.62-3.98	0.334864
isolation	Nondrinker	Nasopharynx cancer	1	11723	427764	0-Inf	0.999981
isolation	Nondrinker	Other cancer	31	11753	1.39	0.51-3.79	0.526008
isolation	Nondrinker	Ovarian cancer	43	11765	1.31	0.49-3.48	0.586286
isolation	Nondrinker	Pancreatic cancer	39	11761	1.63	0.68-3.88	0.272657
isolation	Nondrinker	Prostate cancer	156	11878	0.63	0.35-1.17	0.142911
isolation	Nondrinker	Small intestine cancer	6	11728	2.31	0.21-25.39	0.494472
isolation	Nondrinker	Soft tissue cancer	10	11732	3.86	0.9-16.54	0.0685172
isolation	Nondrinker	Stomach cancer	21	11743	0.32	0.04-2.44	0.269099
isolation	Nondrinker	Testis cancer	1	11723	0.02	0-Inf	0.999995
isolation	Nondrinker	Thyroid cancer	20	11742	1.08	0.24-4.89	0.916695
isolation	Nondrinker	Tongue cancer	3	11725	0	0-Inf	0.999595
isolation	Nondrinker	Tonsil cancer	4	11726	14.42	1.03-201.53	0.0472834
isolation	Nondrinker	Ureter cancer	2	11724	0	0-Inf	0.99911
isolation	Nondrinker	Uterine cancer	73	11795	1.29	0.6-2.75	0.511684
isolation	Not college degree	Anus Cancer	76	155549	0.71	0.28-1.81	0.472715
isolation	Not college degree	Biliary duct cancer	141	155614	1.66	0.99-2.79	0.05488
isolation	Not college degree	Bladder cancer	481	155954	1.28	0.93-1.77	0.128301
isolation	Not college degree	Brain cancer	291	155764	1.02	0.62-1.67	0.939971
isolation	Not college degree	Breast cancer	3711	159184	1.12	0.99-1.28	0.080952
isolation	Not college degree	Cervix Cancer	55	155528	1.49	0.61-3.61	0.380408
isolation	Not college degree	Colorectal cancer	2285	157758	1.07	0.91-1.26	0.440678
isolation	Not college degree	Esophageal cancer	401	155874	1.41	1.01-1.95	0.0410859
isolation	Not college degree	Eye cancer	39	155512	1.82	0.68-4.9	0.234563
isolation	Not college degree	Female genitalia cancer	130	155603	1.19	0.63-2.26	0.599817
isolation	Not college degree	Kidney cancer	623	156096	1.07	0.79-1.45	0.663697
isolation	Not college degree	Laryngeal cancer	80	155553	0.89	0.41-1.91	0.767995
isolation	Not college degree	Leukemia	517	155990	0.88	0.61-1.27	0.497189
isolation	Not college degree	Lip cancer	8	155481	0	0-Inf	0.998663
isolation	Not college degree	Liver cancer	263	155736	1.06	0.7-1.6	0.798518
isolation	Not college degree	Lung cancer	1804	157277	1.24	1.08-1.43	0.0025697
isolation	Not college degree	Lymphoma	910	156383	0.95	0.73-1.24	0.704435
isolation	Not college degree	Melanoma	1152	156625	0.81	0.61-1.08	0.148976
isolation	Not college degree	Mesothelioma	166	155639	0.57	0.28-1.18	0.131286
isolation	Not college degree	Mouth cancer	83	155556	0.94	0.44-2.03	0.877972
isolation	Not college degree	Multiple myeloma	374	155847	1.05	0.71-1.57	0.798529
isolation	Not college degree	Nasopharynx cancer	10	155483	3.93	0.78-19.79	0.0971385
isolation	Not college degree	Other cancer	467	155940	1.42	1.05-1.92	0.0212442
isolation	Not college degree	Ovarian cancer	415	155888	1.54	1.1-2.16	0.0115927
isolation	Not college degree	Pancreatic cancer	528	156001	1.4	1.04-1.87	0.0243374
isolation	Not college degree	Prostate cancer	3927	159400	0.92	0.79-1.06	0.225827
isolation	Not college degree	Small intestine cancer	92	155565	0.26	0.06-1.06	0.0602752
isolation	Not college degree	Soft tissue cancer	151	155624	1.17	0.65-2.11	0.611125
isolation	Not college degree	Stomach cancer	294	155767	1.37	0.94-1.99	0.0998593
isolation	Not college degree	Testis cancer	26	155499	1.66	0.37-7.4	0.508459
isolation	Not college degree	Thyroid cancer	155	155628	0.98	0.52-1.85	0.95877
isolation	Not college degree	Tongue cancer	112	155585	1.21	0.65-2.28	0.547707
isolation	Not college degree	Tonsil cancer	104	155577	1.16	0.6-2.26	0.658705
isolation	Not college degree	Ureter cancer	37	155510	2.16	0.74-6.34	0.161075
isolation	Not college degree	Uterine cancer	590	156063	1.09	0.79-1.49	0.60178
isolation	Other Employment	Anus Cancer	14	25726	1.87	0.33-10.71	0.481833
isolation	Other Employment	Biliary duct cancer	18	25730	0.37	0.05-2.98	0.351825
isolation	Other Employment	Bladder cancer	45	25757	0.38	0.11-1.27	0.116143
isolation	Other Employment	Brain cancer	38	25750	0.64	0.18-2.19	0.473516
isolation	Other Employment	Breast cancer	580	26292	1.11	0.8-1.54	0.542985
isolation	Other Employment	Cervix Cancer	8	25720	0	0-Inf	0.998816
isolation	Other Employment	Colorectal cancer	272	25984	1.14	0.78-1.68	0.496846
isolation	Other Employment	Esophageal cancer	59	25771	0.86	0.43-1.72	0.669047
isolation	Other Employment	Eye cancer	8	25720	0	0-Inf	0.998902
isolation	Other Employment	Female genitalia cancer	11	25723	0.86	0.1-7.43	0.89087
isolation	Other Employment	Kidney cancer	76	25788	1.14	0.6-2.17	0.687331
isolation	Other Employment	Laryngeal cancer	24	25736	1.25	0.47-3.33	0.65838
isolation	Other Employment	Leukemia	62	25774	0.73	0.32-1.68	0.464308
isolation	Other Employment	Lip cancer	0	25712	NA	NA-NA	NA
isolation	Other Employment	Liver cancer	57	25769	1.48	0.77-2.86	0.23924
isolation	Other Employment	Lung cancer	297	26009	1	0.75-1.35	0.977834
isolation	Other Employment	Lymphoma	126	25838	0.76	0.42-1.4	0.384382
isolation	Other Employment	Melanoma	121	25833	0.59	0.25-1.38	0.226041
isolation	Other Employment	Mesothelioma	17	25729	0.52	0.11-2.45	0.410401
isolation	Other Employment	Mouth cancer	17	25729	0.92	0.24-3.52	0.905829
isolation	Other Employment	Multiple myeloma	45	25757	0.95	0.35-2.57	0.925136
isolation	Other Employment	Nasopharynx cancer	0	25712	NA	NA-NA	NA
isolation	Other Employment	Other cancer	77	25789	1.38	0.76-2.52	0.293744
isolation	Other Employment	Ovarian cancer	43	25755	1.7	0.56-5.19	0.352957
isolation	Other Employment	Pancreatic cancer	59	25771	0.68	0.28-1.65	0.390925
isolation	Other Employment	Prostate cancer	372	26084	0.7	0.49-0.99	0.0453649
isolation	Other Employment	Small intestine cancer	16	25728	0.55	0.07-4.45	0.573809
isolation	Other Employment	Soft tissue cancer	21	25733	1.09	0.34-3.51	0.889715
isolation	Other Employment	Stomach cancer	40	25752	1.15	0.5-2.64	0.749281
isolation	Other Employment	Thyroid cancer	23	25735	0.75	0.16-3.48	0.717618
isolation	Other Employment	Tongue cancer	32	25744	0.9	0.35-2.34	0.833571
isolation	Other Employment	Tonsil cancer	35	25747	0.76	0.28-2.08	0.58952
isolation	Other Employment	Ureter cancer	1	25713	379.5	0-Inf	0.999998
isolation	Other Employment	Uterine cancer	94	25806	1.28	0.62-2.64	0.504373
isolation	Previous drinker	Anus Cancer	4	10365	1.97	0.12-33.22	0.638563
isolation	Previous drinker	Biliary duct cancer	6	10367	0	0-Inf	0.999247
isolation	Previous drinker	Bladder cancer	28	10389	1.19	0.45-3.13	0.729011
isolation	Previous drinker	Brain cancer	18	10379	0.69	0.15-3.29	0.644193
isolation	Previous drinker	Breast cancer	211	10572	0.97	0.62-1.52	0.886344
isolation	Previous drinker	Cervix Cancer	2	10363	0	0-Inf	0.998819
isolation	Previous drinker	Colorectal cancer	150	10511	1.14	0.73-1.8	0.562504
isolation	Previous drinker	Esophageal cancer	37	10398	1.29	0.59-2.83	0.522149
isolation	Previous drinker	Eye cancer	4	10365	0	0-Inf	0.99937
isolation	Previous drinker	Female genitalia cancer	7	10368	0	0-Inf	0.998783
isolation	Previous drinker	Kidney cancer	51	10412	0.85	0.37-1.96	0.702285
isolation	Previous drinker	Laryngeal cancer	3	10364	0.26	0-15.83	0.52132
isolation	Previous drinker	Leukemia	26	10387	3.04	1.27-7.29	0.0126077
isolation	Previous drinker	Lip cancer	0	10361	NA	NA-NA	NA
isolation	Previous drinker	Liver cancer	29	10390	0.86	0.31-2.42	0.777191
isolation	Previous drinker	Lung cancer	184	10545	1.04	0.72-1.49	0.832438
isolation	Previous drinker	Lymphoma	69	10430	0.85	0.42-1.75	0.667153
isolation	Previous drinker	Melanoma	54	10415	1.3	0.53-3.17	0.564189
isolation	Previous drinker	Mesothelioma	9	10370	0.57	0.06-5.52	0.630602
isolation	Previous drinker	Mouth cancer	15	10376	0.91	0.23-3.54	0.892697
isolation	Previous drinker	Multiple myeloma	28	10389	2.12	0.82-5.45	0.119418
isolation	Previous drinker	Nasopharynx cancer	0	10361	NA	NA-NA	NA
isolation	Previous drinker	Other cancer	47	10408	1.49	0.74-3	0.266498
isolation	Previous drinker	Ovarian cancer	16	10377	1.14	0.23-5.51	0.874702
isolation	Previous drinker	Pancreatic cancer	43	10404	1.08	0.47-2.49	0.847873
isolation	Previous drinker	Prostate cancer	225	10586	0.62	0.4-0.95	0.0275722
isolation	Previous drinker	Small intestine cancer	4	10365	0	0-Inf	0.999242
isolation	Previous drinker	Soft tissue cancer	10	10371	1.57	0.34-7.18	0.562759
isolation	Previous drinker	Stomach cancer	29	10390	1.33	0.56-3.15	0.512091
isolation	Previous drinker	Testis cancer	1	10362	0	0-Inf	0.99999
isolation	Previous drinker	Thyroid cancer	17	10378	3.97	1.22-12.85	0.0216039
isolation	Previous drinker	Tongue cancer	14	10375	0.79	0.16-3.79	0.764116
isolation	Previous drinker	Tonsil cancer	10	10371	0.2	0.02-1.71	0.140454
isolation	Previous drinker	Ureter cancer	0	10361	NA	NA-NA	NA
isolation	Previous drinker	Uterine cancer	22	10383	0.41	0.05-3.26	0.398908
isolation	Previous smoker	Anus Cancer	68	108777	0.65	0.2-2.12	0.475998
isolation	Previous smoker	Biliary duct cancer	99	108808	1.45	0.73-2.87	0.282672
isolation	Previous smoker	Bladder cancer	429	109138	1.57	1.11-2.23	0.011333
isolation	Previous smoker	Brain cancer	210	108919	0.73	0.36-1.5	0.394396
isolation	Previous smoker	Breast cancer	2233	110942	1.12	0.94-1.33	0.191413
isolation	Previous smoker	Cervix Cancer	22	108731	0.68	0.09-5.28	0.716154
isolation	Previous smoker	Colorectal cancer	1825	110534	1.1	0.9-1.33	0.3434
isolation	Previous smoker	Esophageal cancer	347	109056	0.98	0.61-1.56	0.928836
isolation	Previous smoker	Eye cancer	25	108734	0	0-Inf	0.997204
isolation	Previous smoker	Female genitalia cancer	75	108784	1.25	0.53-2.96	0.612063
isolation	Previous smoker	Kidney cancer	437	109146	1.27	0.88-1.84	0.200812
isolation	Previous smoker	Laryngeal cancer	53	108762	1.63	0.63-4.25	0.315784
isolation	Previous smoker	Leukemia	407	109116	1.06	0.7-1.59	0.787189
isolation	Previous smoker	Lip cancer	4	108713	0	0-Inf	0.998744
isolation	Previous smoker	Liver cancer	221	108930	0.7	0.38-1.31	0.262185
isolation	Previous smoker	Lung cancer	1242	109951	1.13	0.92-1.39	0.232985
isolation	Previous smoker	Lymphoma	654	109363	0.93	0.65-1.31	0.666365
isolation	Previous smoker	Melanoma	822	109531	0.82	0.57-1.18	0.288162
isolation	Previous smoker	Mesothelioma	122	108831	0.54	0.2-1.48	0.229838
isolation	Previous smoker	Mouth cancer	63	108772	0.99	0.38-2.58	0.990316
isolation	Previous smoker	Multiple myeloma	282	108991	0.93	0.54-1.61	0.798206
isolation	Previous smoker	Nasopharynx cancer	7	108716	8.62	1.49-49.78	0.0160826
isolation	Previous smoker	Other cancer	336	109045	1.22	0.81-1.84	0.333164
isolation	Previous smoker	Ovarian cancer	238	108947	1.55	0.98-2.44	0.0606527
isolation	Previous smoker	Pancreatic cancer	367	109076	1.11	0.72-1.7	0.636021
isolation	Previous smoker	Prostate cancer	3606	112315	0.94	0.8-1.11	0.470249
isolation	Previous smoker	Small intestine cancer	65	108774	0.38	0.09-1.6	0.188003
isolation	Previous smoker	Soft tissue cancer	97	108806	1.2	0.54-2.64	0.659881
isolation	Previous smoker	Stomach cancer	218	108927	1.3	0.8-2.12	0.293565
isolation	Previous smoker	Testis cancer	27	108736	1.14	0.15-8.61	0.897665
isolation	Previous smoker	Thyroid cancer	95	108804	1.11	0.47-2.59	0.811198
isolation	Previous smoker	Tongue cancer	108	108817	1.02	0.46-2.24	0.969289
isolation	Previous smoker	Tonsil cancer	78	108787	0.9	0.35-2.31	0.827409
isolation	Previous smoker	Ureter cancer	24	108733	2.33	0.53-10.25	0.261667
isolation	Previous smoker	Uterine cancer	317	109026	1.4	0.93-2.09	0.104294
isolation	Retired	Anus Cancer	61	97598	0.54	0.17-1.77	0.310982
isolation	Retired	Biliary duct cancer	117	97654	1.35	0.71-2.57	0.358625
isolation	Retired	Bladder cancer	468	98005	1.6	1.15-2.23	0.00529266
isolation	Retired	Brain cancer	235	97772	1.11	0.61-2.03	0.722515
isolation	Retired	Breast cancer	2469	100006	1.12	0.95-1.32	0.175388
isolation	Retired	Cervix Cancer	24	97561	1.92	0.53-6.92	0.316294
isolation	Retired	Colorectal cancer	1992	99529	1.03	0.85-1.25	0.778769
isolation	Retired	Esophageal cancer	371	97908	1.19	0.8-1.77	0.384824
isolation	Retired	Eye cancer	27	97564	1.06	0.24-4.66	0.936162
isolation	Retired	Female genitalia cancer	102	97639	1.06	0.48-2.35	0.878038
isolation	Retired	Kidney cancer	477	98014	1.16	0.81-1.67	0.423192
isolation	Retired	Laryngeal cancer	53	97590	0.68	0.2-2.26	0.529145
isolation	Retired	Leukemia	468	98005	0.97	0.64-1.47	0.89834
isolation	Retired	Lip cancer	10	97547	0	0-Inf	0.99858
isolation	Retired	Liver cancer	241	97778	0.81	0.47-1.38	0.437719
isolation	Retired	Lung cancer	1417	98954	1.28	1.08-1.51	0.00396601
isolation	Retired	Lymphoma	817	98354	0.88	0.64-1.22	0.45782
isolation	Retired	Melanoma	908	98445	0.98	0.72-1.35	0.913502
isolation	Retired	Mesothelioma	167	97704	0.73	0.36-1.52	0.40502
isolation	Retired	Mouth cancer	65	97602	1.35	0.58-3.12	0.481284
isolation	Retired	Multiple myeloma	354	97891	1.07	0.67-1.69	0.786595
isolation	Retired	Nasopharynx cancer	5	97542	4.84	0.44-52.69	0.195371
isolation	Retired	Other cancer	390	97927	1.29	0.89-1.86	0.181001
isolation	Retired	Ovarian cancer	330	97867	1.59	1.07-2.36	0.0228261
isolation	Retired	Pancreatic cancer	500	98037	1.35	0.96-1.88	0.0837874
isolation	Retired	Prostate cancer	3934	101471	0.96	0.83-1.13	0.652458
isolation	Retired	Small intestine cancer	71	97608	0.53	0.16-1.73	0.293101
isolation	Retired	Soft tissue cancer	127	97664	1.49	0.78-2.85	0.221194
isolation	Retired	Stomach cancer	258	97795	1.64	1.1-2.45	0.0157407
isolation	Retired	Testis cancer	12	97549	1.73	0.21-14.39	0.610058
isolation	Retired	Thyroid cancer	102	97639	0.64	0.23-1.77	0.388215
isolation	Retired	Tongue cancer	69	97606	0.72	0.26-2.03	0.533515
isolation	Retired	Tonsil cancer	39	97576	0.91	0.26-3.13	0.881761
isolation	Retired	Ureter cancer	33	97570	2.73	0.91-8.19	0.0724036
isolation	Retired	Uterine cancer	468	98005	1	0.68-1.48	0.994154
isolation	Unknow Income	Anus Cancer	11	35029	1.71	0.2-14.56	0.624434
isolation	Unknow Income	Biliary duct cancer	32	35050	1.8	0.59-5.43	0.299095
isolation	Unknow Income	Bladder cancer	84	35102	1.2	0.51-2.84	0.671567
isolation	Unknow Income	Brain cancer	70	35088	0.9	0.27-2.93	0.856799
isolation	Unknow Income	Breast cancer	913	35931	1.12	0.83-1.52	0.452161
isolation	Unknow Income	Cervix Cancer	14	35032	0	0-Inf	0.998884
isolation	Unknow Income	Colorectal cancer	508	35526	1.13	0.78-1.65	0.520109
isolation	Unknow Income	Esophageal cancer	86	35104	1.12	0.5-2.51	0.782288
isolation	Unknow Income	Eye cancer	5	35023	4.66	0.42-51.3	0.208387
isolation	Unknow Income	Female genitalia cancer	30	35048	1.64	0.38-7.12	0.508629
isolation	Unknow Income	Kidney cancer	123	35141	0.62	0.25-1.55	0.306687
isolation	Unknow Income	Laryngeal cancer	18	35036	1.98	0.51-7.59	0.321425
isolation	Unknow Income	Leukemia	114	35132	0.84	0.34-2.1	0.711284
isolation	Unknow Income	Lip cancer	2	35020	0	0-Inf	0.999267
isolation	Unknow Income	Liver cancer	63	35081	1.41	0.64-3.11	0.39145
isolation	Unknow Income	Lung cancer	405	35423	1.23	0.89-1.69	0.21231
isolation	Unknow Income	Lymphoma	235	35253	1.1	0.63-1.91	0.741791
isolation	Unknow Income	Melanoma	263	35281	0.75	0.37-1.52	0.419798
isolation	Unknow Income	Mesothelioma	41	35059	0.79	0.18-3.43	0.755735
isolation	Unknow Income	Mouth cancer	16	35034	0	0-Inf	0.998361
isolation	Unknow Income	Multiple myeloma	79	35097	0.51	0.12-2.09	0.346844
isolation	Unknow Income	Nasopharynx cancer	4	35022	9.45	0.74-120.07	0.0833898
isolation	Unknow Income	Other cancer	107	35125	0.5	0.18-1.39	0.186094
isolation	Unknow Income	Ovarian cancer	99	35117	2.78	1.45-5.33	0.00206879
isolation	Unknow Income	Pancreatic cancer	124	35142	1.21	0.58-2.52	0.614932
isolation	Unknow Income	Prostate cancer	755	35773	1.1	0.81-1.5	0.535991
isolation	Unknow Income	Small intestine cancer	15	35033	0	0-Inf	0.998204
isolation	Unknow Income	Soft tissue cancer	40	35058	0.76	0.18-3.27	0.714335
isolation	Unknow Income	Stomach cancer	68	35086	1.37	0.6-3.12	0.455664
isolation	Unknow Income	Testis cancer	4	35022	0	0-Inf	0.999621
isolation	Unknow Income	Thyroid cancer	45	35063	0.37	0.05-2.72	0.326274
isolation	Unknow Income	Tongue cancer	17	35035	2.18	0.57-8.4	0.25577
isolation	Unknow Income	Tonsil cancer	9	35027	0.94	0.1-8.65	0.952898
isolation	Unknow Income	Ureter cancer	8	35026	0	0-Inf	0.999254
isolation	Unknow Income	Uterine cancer	180	35198	1.08	0.54-2.14	0.830237
loneliness	0-49	Anus Cancer	24	80857	0.82	0.11-6.23	0.845829
loneliness	0-49	Biliary duct cancer	11	80844	0.84	0.09-7.45	0.875776
loneliness	0-49	Bladder cancer	32	80865	0.51	0.07-3.82	0.509641
loneliness	0-49	Brain cancer	66	80899	0.66	0.16-2.74	0.564016
loneliness	0-49	Breast cancer	1466	82299	0.83	0.62-1.12	0.228603
loneliness	0-49	Cervix Cancer	29	80862	2.68	0.61-11.83	0.192849
loneliness	0-49	Colorectal cancer	373	81206	0.62	0.35-1.12	0.114753
loneliness	0-49	Esophageal cancer	33	80866	0.73	0.17-3.2	0.677084
loneliness	0-49	Eye cancer	12	80845	1.28	0.15-10.96	0.823078
loneliness	0-49	Female genitalia cancer	22	80855	0	0-Inf	0.998794
loneliness	0-49	Kidney cancer	94	80927	0.31	0.08-1.31	0.111364
loneliness	0-49	Laryngeal cancer	11	80844	0.01	0-94221.35	0.570492
loneliness	0-49	Leukemia	78	80911	1.29	0.51-3.26	0.593738
loneliness	0-49	Lip cancer	0	80833	NA	NA-NA	NA
loneliness	0-49	Liver cancer	23	80856	2.29	0.64-8.18	0.200716
loneliness	0-49	Lung cancer	117	80950	0.49	0.2-1.23	0.129088
loneliness	0-49	Lymphoma	175	81008	0.38	0.14-1.03	0.0561953
loneliness	0-49	Melanoma	348	81181	0.29	0.11-0.78	0.0143266
loneliness	0-49	Mesothelioma	11	80844	0	0-Inf	0.998506
loneliness	0-49	Mouth cancer	18	80851	0.56	0.07-4.48	0.581352
loneliness	0-49	Multiple myeloma	71	80904	1.82	0.77-4.33	0.174182
loneliness	0-49	Nasopharynx cancer	2	80835	0	0-Inf	0.998253
loneliness	0-49	Other cancer	87	80920	0.88	0.35-2.25	0.795038
loneliness	0-49	Ovarian cancer	105	80938	1.38	0.59-3.25	0.453963
loneliness	0-49	Pancreatic cancer	58	80891	1.19	0.41-3.43	0.753442
loneliness	0-49	Prostate cancer	432	81265	0.78	0.5-1.24	0.299856
loneliness	0-49	Small intestine cancer	14	80847	3.37	0.85-13.34	0.0838807
loneliness	0-49	Soft tissue cancer	42	80875	0.34	0.04-2.52	0.288792
loneliness	0-49	Stomach cancer	50	80883	1.85	0.76-4.5	0.176707
loneliness	0-49	Testis cancer	34	80867	0.56	0.08-4.22	0.576286
loneliness	0-49	Thyroid cancer	75	80908	1.22	0.48-3.11	0.682078
loneliness	0-49	Tongue cancer	30	80863	1.59	0.45-5.56	0.470515
loneliness	0-49	Tonsil cancer	38	80871	0.77	0.18-3.33	0.72984
loneliness	0-49	Ureter cancer	2	80835	0	0-Inf	0.999636
loneliness	0-49	Uterine cancer	126	80959	0.71	0.26-1.96	0.504824
loneliness	50-59	Anus Cancer	48	109318	0.93	0.27-3.12	0.900729
loneliness	50-59	Biliary duct cancer	49	109319	0.4	0.05-2.97	0.37279
loneliness	50-59	Bladder cancer	179	109449	1.77	1.03-3.03	0.037854
loneliness	50-59	Brain cancer	185	109455	1.42	0.79-2.55	0.24213
loneliness	50-59	Breast cancer	2305	111575	1	0.82-1.23	0.982953
loneliness	50-59	Cervix Cancer	28	109298	0.67	0.09-5.08	0.697082
loneliness	50-59	Colorectal cancer	1200	110470	1.12	0.86-1.45	0.411392
loneliness	50-59	Esophageal cancer	202	109472	0.88	0.49-1.58	0.67111
loneliness	50-59	Eye cancer	26	109296	0	0-Inf	0.996818
loneliness	50-59	Female genitalia cancer	61	109331	0.32	0.04-2.34	0.260288
loneliness	50-59	Kidney cancer	300	109570	1.27	0.81-1.99	0.305587
loneliness	50-59	Laryngeal cancer	26	109296	1.99	0.64-6.21	0.237598
loneliness	50-59	Leukemia	252	109522	1.35	0.83-2.2	0.232382
loneliness	50-59	Lip cancer	8	109278	0	0-Inf	0.999173
loneliness	50-59	Liver cancer	130	109400	0.72	0.34-1.53	0.399189
loneliness	50-59	Lung cancer	673	109943	1.08	0.82-1.43	0.584255
loneliness	50-59	Lymphoma	452	109722	1.01	0.66-1.55	0.953181
loneliness	50-59	Melanoma	678	109948	1.03	0.69-1.52	0.898721
loneliness	50-59	Mesothelioma	36	109306	0.36	0.05-2.76	0.326417
loneliness	50-59	Mouth cancer	50	109320	1.69	0.63-4.49	0.296342
loneliness	50-59	Multiple myeloma	170	109440	0.84	0.41-1.76	0.65115
loneliness	50-59	Nasopharynx cancer	9	109279	4.34	0.51-37.12	0.180486
loneliness	50-59	Other cancer	255	109525	0.85	0.49-1.46	0.554953
loneliness	50-59	Ovarian cancer	211	109481	0.79	0.37-1.7	0.547328
loneliness	50-59	Pancreatic cancer	240	109510	0.7	0.37-1.35	0.285985
loneliness	50-59	Prostate cancer	2255	111525	1.06	0.87-1.28	0.572812
loneliness	50-59	Small intestine cancer	53	109323	0.38	0.05-2.79	0.339086
loneliness	50-59	Soft tissue cancer	82	109352	0.2	0.03-1.49	0.116908
loneliness	50-59	Stomach cancer	110	109380	0.73	0.31-1.72	0.47373
loneliness	50-59	Testis cancer	18	109288	0	0-Inf	0.998597
loneliness	50-59	Thyroid cancer	104	109374	0.72	0.26-1.98	0.52194
loneliness	50-59	Tongue cancer	88	109358	1.16	0.53-2.5	0.714088
loneliness	50-59	Tonsil cancer	86	109356	0.91	0.36-2.32	0.839652
loneliness	50-59	Ureter cancer	11	109281	0	0-Inf	0.999106
loneliness	50-59	Uterine cancer	389	109659	1.23	0.78-1.93	0.369559
loneliness	59-	Anus Cancer	87	126418	1.07	0.38-2.98	0.897177
loneliness	59-	Biliary duct cancer	157	126488	1.31	0.68-2.53	0.424002
loneliness	59-	Bladder cancer	611	126942	0.96	0.65-1.43	0.854645
loneliness	59-	Brain cancer	296	126627	0.8	0.41-1.57	0.519191
loneliness	59-	Breast cancer	3027	129358	1.1	0.92-1.31	0.314237
loneliness	59-	Cervix Cancer	34	126365	0.67	0.09-5	0.6971
loneliness	59-	Colorectal cancer	2631	128962	1.06	0.87-1.28	0.576876
loneliness	59-	Esophageal cancer	499	126830	1.23	0.84-1.8	0.286686
loneliness	59-	Eye cancer	39	126370	2.35	0.79-6.95	0.12252
loneliness	59-	Female genitalia cancer	131	126462	0.56	0.18-1.78	0.324391
loneliness	59-	Kidney cancer	654	126985	1.02	0.71-1.48	0.911554
loneliness	59-	Laryngeal cancer	84	126415	0.95	0.38-2.42	0.920483
loneliness	59-	Leukemia	628	126959	1.05	0.72-1.55	0.794513
loneliness	59-	Lip cancer	10	126341	0	0-Inf	0.998744
loneliness	59-	Liver cancer	302	126633	1.35	0.87-2.1	0.178744
loneliness	59-	Lung cancer	1913	128244	0.92	0.76-1.12	0.425125
loneliness	59-	Lymphoma	1123	127454	1.02	0.76-1.36	0.915387
loneliness	59-	Melanoma	1208	127539	0.71	0.5-1.02	0.0649435
loneliness	59-	Mesothelioma	244	126575	0.81	0.43-1.56	0.536133
loneliness	59-	Mouth cancer	85	126416	0.9	0.32-2.52	0.84497
loneliness	59-	Multiple myeloma	451	126782	1.06	0.65-1.71	0.822212
loneliness	59-	Nasopharynx cancer	9	126340	0	0-Inf	0.999188
loneliness	59-	Other cancer	498	126829	0.83	0.53-1.31	0.416165
loneliness	59-	Ovarian cancer	381	126712	1.19	0.73-1.92	0.488232
loneliness	59-	Pancreatic cancer	650	126981	0.92	0.62-1.37	0.688954
loneliness	59-	Prostate cancer	5756	132087	0.99	0.86-1.14	0.919766
loneliness	59-	Small intestine cancer	101	126432	0.78	0.28-2.17	0.633876
loneliness	59-	Soft tissue cancer	161	126492	0.82	0.36-1.89	0.647269
loneliness	59-	Stomach cancer	339	126670	0.88	0.53-1.48	0.636112
loneliness	59-	Testis cancer	16	126347	0.93	0.11-7.8	0.946731
loneliness	59-	Thyroid cancer	121	126452	0.64	0.2-2.03	0.445996
loneliness	59-	Tongue cancer	103	126434	0.6	0.19-1.93	0.395771
loneliness	59-	Tonsil cancer	60	126391	0.56	0.13-2.38	0.435834
loneliness	59-	Ureter cancer	41	126372	0.66	0.09-4.86	0.681369
loneliness	59-	Uterine cancer	575	126906	1.04	0.69-1.58	0.838183
loneliness	College/university degree	Anus Cancer	83	161044	0.27	0.04-1.96	0.195938
loneliness	College/university degree	Biliary duct cancer	76	161037	0.57	0.14-2.4	0.447307
loneliness	College/university degree	Bladder cancer	341	161302	1.28	0.78-2.11	0.333418
loneliness	College/university degree	Brain cancer	256	161217	0.63	0.28-1.44	0.274014
loneliness	College/university degree	Breast cancer	3087	164048	0.96	0.78-1.17	0.686318
loneliness	College/university degree	Cervix Cancer	36	160997	3.97	1.37-11.49	0.0110219
loneliness	College/university degree	Colorectal cancer	1919	162880	1	0.78-1.27	0.971403
loneliness	College/university degree	Esophageal cancer	333	161294	1.05	0.63-1.76	0.853241
loneliness	College/university degree	Eye cancer	38	160999	2.24	0.66-7.65	0.197389
loneliness	College/university degree	Female genitalia cancer	84	161045	0	0-Inf	0.99686
loneliness	College/university degree	Kidney cancer	425	161386	0.92	0.56-1.52	0.752288
loneliness	College/university degree	Laryngeal cancer	41	161002	1.92	0.69-5.31	0.209435
loneliness	College/university degree	Leukemia	441	161402	1.15	0.73-1.83	0.540006
loneliness	College/university degree	Lip cancer	10	160971	0	0-Inf	0.999067
loneliness	College/university degree	Liver cancer	192	161153	1.49	0.85-2.63	0.164786
loneliness	College/university degree	Lung cancer	899	161860	0.95	0.7-1.28	0.734045
loneliness	College/university degree	Lymphoma	840	161801	0.92	0.64-1.34	0.665261
loneliness	College/university degree	Melanoma	1082	162043	0.59	0.38-0.92	0.0194186
loneliness	College/university degree	Mesothelioma	125	161086	0.72	0.26-1.99	0.527557
loneliness	College/university degree	Mouth cancer	70	161031	0.97	0.3-3.15	0.963112
loneliness	College/university degree	Multiple myeloma	318	161279	0.86	0.44-1.67	0.649386
loneliness	College/university degree	Nasopharynx cancer	10	160971	4.22	0.51-34.54	0.180028
loneliness	College/university degree	Other cancer	373	161334	1.1	0.68-1.77	0.703422
loneliness	College/university degree	Ovarian cancer	282	161243	0.9	0.46-1.77	0.763655
loneliness	College/university degree	Pancreatic cancer	420	161381	0.72	0.4-1.29	0.267518
loneliness	College/university degree	Prostate cancer	4516	165477	0.94	0.8-1.11	0.468815
loneliness	College/university degree	Small intestine cancer	76	161037	0.54	0.13-2.27	0.401031
loneliness	College/university degree	Soft tissue cancer	134	161095	0.49	0.15-1.58	0.234641
loneliness	College/university degree	Stomach cancer	205	161166	1.09	0.57-2.1	0.788168
loneliness	College/university degree	Testis cancer	42	161003	1.26	0.3-5.38	0.753336
loneliness	College/university degree	Thyroid cancer	145	161106	1.24	0.57-2.71	0.590381
loneliness	College/university degree	Tongue cancer	109	161070	0.47	0.15-1.52	0.207281
loneliness	College/university degree	Tonsil cancer	80	161041	0.44	0.11-1.84	0.261989
loneliness	College/university degree	Ureter cancer	17	160978	1.95	0.25-15.24	0.523437
loneliness	College/university degree	Uterine cancer	500	161461	1.22	0.79-1.89	0.372757
loneliness	Current drinker	Anus Cancer	152	294503	0.95	0.44-2.06	0.891629
loneliness	Current drinker	Biliary duct cancer	199	294550	0.87	0.44-1.72	0.679761
loneliness	Current drinker	Bladder cancer	772	295123	1.12	0.81-1.55	0.507678
loneliness	Current drinker	Brain cancer	515	294866	1.08	0.7-1.65	0.726227
loneliness	Current drinker	Breast cancer	6296	300647	0.96	0.84-1.1	0.552872
loneliness	Current drinker	Cervix Cancer	82	294433	1.22	0.44-3.38	0.705588
loneliness	Current drinker	Colorectal cancer	3905	298256	1.03	0.88-1.2	0.708442
loneliness	Current drinker	Esophageal cancer	667	295018	1.12	0.8-1.56	0.513034
loneliness	Current drinker	Eye cancer	71	294422	1.11	0.39-3.16	0.841984
loneliness	Current drinker	Female genitalia cancer	189	294540	0.51	0.19-1.38	0.186217
loneliness	Current drinker	Kidney cancer	965	295316	1	0.74-1.35	0.992918
loneliness	Current drinker	Laryngeal cancer	118	294469	1.08	0.53-2.18	0.833155
loneliness	Current drinker	Leukemia	904	295255	1.19	0.89-1.61	0.246468
loneliness	Current drinker	Lip cancer	16	294367	0	0-Inf	0.99844
loneliness	Current drinker	Liver cancer	405	294756	1.09	0.73-1.64	0.662794
loneliness	Current drinker	Lung cancer	2431	296782	0.95	0.8-1.12	0.539103
loneliness	Current drinker	Lymphoma	1605	295956	0.83	0.64-1.08	0.161007
loneliness	Current drinker	Melanoma	2132	296483	0.75	0.57-0.97	0.0271395
loneliness	Current drinker	Mesothelioma	271	294622	0.7	0.37-1.34	0.285095
loneliness	Current drinker	Mouth cancer	136	294487	1.22	0.61-2.46	0.571885
loneliness	Current drinker	Multiple myeloma	627	294978	1.02	0.68-1.53	0.935782
loneliness	Current drinker	Nasopharynx cancer	19	294370	1.52	0.2-11.65	0.684514
loneliness	Current drinker	Other cancer	762	295113	0.9	0.64-1.27	0.540128
loneliness	Current drinker	Ovarian cancer	638	294989	1.03	0.69-1.54	0.869771
loneliness	Current drinker	Pancreatic cancer	866	295217	0.83	0.58-1.18	0.28842
loneliness	Current drinker	Prostate cancer	8062	302413	1.02	0.91-1.14	0.71743
loneliness	Current drinker	Small intestine cancer	158	294509	1.04	0.5-2.15	0.925443
loneliness	Current drinker	Soft tissue cancer	265	294616	0.46	0.2-1.05	0.0649379
loneliness	Current drinker	Stomach cancer	449	294800	0.81	0.51-1.29	0.374838
loneliness	Current drinker	Testis cancer	66	294417	0.59	0.14-2.48	0.474311
loneliness	Current drinker	Thyroid cancer	263	294614	0.91	0.49-1.68	0.761853
loneliness	Current drinker	Tongue cancer	204	294555	1.08	0.6-1.93	0.799032
loneliness	Current drinker	Tonsil cancer	170	294521	0.83	0.4-1.73	0.621682
loneliness	Current drinker	Ureter cancer	52	294403	0.46	0.06-3.35	0.44232
loneliness	Current drinker	Uterine cancer	995	295346	1.02	0.74-1.4	0.90866
loneliness	Current smoker	Anus Cancer	28	30654	0.6	0.14-2.62	0.494387
loneliness	Current smoker	Biliary duct cancer	23	30649	0.96	0.21-4.3	0.954598
loneliness	Current smoker	Bladder cancer	138	30764	1.64	0.95-2.82	0.0751461
loneliness	Current smoker	Brain cancer	40	30666	1.17	0.34-3.97	0.801977
loneliness	Current smoker	Breast cancer	618	31244	0.88	0.63-1.24	0.479755
loneliness	Current smoker	Cervix Cancer	11	30637	0	0-Inf	0.999318
loneliness	Current smoker	Colorectal cancer	429	31055	1.03	0.7-1.5	0.896872
loneliness	Current smoker	Esophageal cancer	133	30759	1.2	0.68-2.12	0.522267
loneliness	Current smoker	Eye cancer	9	30635	1.02	0.11-9.2	0.984396
loneliness	Current smoker	Female genitalia cancer	17	30643	0	0-Inf	0.998612
loneliness	Current smoker	Kidney cancer	141	30767	1.04	0.56-1.92	0.907211
loneliness	Current smoker	Laryngeal cancer	50	30676	0.5	0.15-1.67	0.261324
loneliness	Current smoker	Leukemia	104	30730	0.9	0.43-1.89	0.774933
loneliness	Current smoker	Lip cancer	3	30629	0	0-Inf	0.999727
loneliness	Current smoker	Liver cancer	69	30695	0.72	0.32-1.62	0.427705
loneliness	Current smoker	Lung cancer	1080	31706	0.87	0.69-1.09	0.216687
loneliness	Current smoker	Lymphoma	180	30806	0.73	0.39-1.37	0.327743
loneliness	Current smoker	Melanoma	129	30755	1	0.48-2.1	0.993317
loneliness	Current smoker	Mesothelioma	39	30665	1.25	0.47-3.36	0.653986
loneliness	Current smoker	Mouth cancer	44	30670	1.42	0.57-3.56	0.456049
loneliness	Current smoker	Multiple myeloma	52	30678	1.28	0.52-3.11	0.590773
loneliness	Current smoker	Nasopharynx cancer	4	30630	9.65	0.74-125.77	0.0836222
loneliness	Current smoker	Other cancer	137	30763	0.43	0.19-0.99	0.0485555
loneliness	Current smoker	Ovarian cancer	50	30676	2.69	1.19-6.07	0.0169609
loneliness	Current smoker	Pancreatic cancer	141	30767	0.48	0.21-1.11	0.0878029
loneliness	Current smoker	Prostate cancer	728	31354	1.02	0.77-1.36	0.875424
loneliness	Current smoker	Small intestine cancer	14	30640	1.46	0.29-7.27	0.642594
loneliness	Current smoker	Soft tissue cancer	34	30660	0.59	0.14-2.59	0.488059
loneliness	Current smoker	Stomach cancer	89	30715	1.18	0.58-2.4	0.655445
loneliness	Current smoker	Testis cancer	5	30631	1.47	0.13-17.22	0.756979
loneliness	Current smoker	Thyroid cancer	28	30654	0.44	0.06-3.33	0.424351
loneliness	Current smoker	Tongue cancer	35	30661	1.69	0.66-4.36	0.273819
loneliness	Current smoker	Tonsil cancer	49	30675	0.81	0.28-2.36	0.702456
loneliness	Current smoker	Ureter cancer	11	30637	1.4	0.17-11.68	0.756572
loneliness	Current smoker	Uterine cancer	51	30677	0.81	0.24-2.69	0.727739
loneliness	Employed	Anus Cancer	84	193269	0.51	0.12-2.1	0.350625
loneliness	Employed	Biliary duct cancer	82	193267	0.75	0.23-2.43	0.63526
loneliness	Employed	Bladder cancer	309	193494	1.16	0.7-1.91	0.570773
loneliness	Employed	Brain cancer	274	193459	0.63	0.31-1.29	0.210529
loneliness	Employed	Breast cancer	3749	196934	0.84	0.7-1.02	0.0719328
loneliness	Employed	Cervix Cancer	59	193244	1.34	0.41-4.38	0.627924
loneliness	Employed	Colorectal cancer	1940	195125	1.04	0.83-1.29	0.736292
loneliness	Employed	Esophageal cancer	304	193489	0.75	0.42-1.35	0.341205
loneliness	Employed	Eye cancer	42	193227	1.45	0.43-4.88	0.54979
loneliness	Employed	Female genitalia cancer	101	193286	0.23	0.03-1.66	0.144263
loneliness	Employed	Kidney cancer	495	193680	0.72	0.44-1.18	0.194078
loneliness	Employed	Laryngeal cancer	44	193229	1.61	0.55-4.66	0.383113
loneliness	Employed	Leukemia	428	193613	1.28	0.85-1.94	0.239388
loneliness	Employed	Lip cancer	8	193193	0	0-Inf	0.999201
loneliness	Employed	Liver cancer	157	193342	0.6	0.24-1.47	0.261456
loneliness	Employed	Lung cancer	989	194174	0.91	0.68-1.21	0.511625
loneliness	Employed	Lymphoma	807	193992	0.77	0.53-1.12	0.176975
loneliness	Employed	Melanoma	1205	194390	0.54	0.36-0.81	0.00322861
loneliness	Employed	Mesothelioma	107	193292	0.51	0.16-1.66	0.265175
loneliness	Employed	Mouth cancer	71	193256	1.28	0.5-3.27	0.608965
loneliness	Employed	Multiple myeloma	293	193478	0.87	0.47-1.59	0.642593
loneliness	Employed	Nasopharynx cancer	15	193200	2.05	0.26-15.9	0.493758
loneliness	Employed	Other cancer	373	193558	0.76	0.44-1.31	0.323561
loneliness	Employed	Ovarian cancer	324	193509	0.86	0.46-1.58	0.616632
loneliness	Employed	Pancreatic cancer	389	193574	0.73	0.43-1.26	0.263794
loneliness	Employed	Prostate cancer	4137	197322	0.99	0.85-1.15	0.883534
loneliness	Employed	Small intestine cancer	81	193266	0.61	0.15-2.53	0.49738
loneliness	Employed	Soft tissue cancer	137	193322	0.15	0.02-1.09	0.0607334
loneliness	Employed	Stomach cancer	201	193386	1.13	0.61-2.11	0.692352
loneliness	Employed	Testis cancer	54	193239	0.47	0.06-3.42	0.454302
loneliness	Employed	Thyroid cancer	175	193360	1.11	0.56-2.2	0.765521
loneliness	Employed	Tongue cancer	120	193305	0.83	0.33-2.07	0.692476
loneliness	Employed	Tonsil cancer	110	193295	0.74	0.27-2.05	0.568068
loneliness	Employed	Ureter cancer	20	193205	0	0-Inf	0.996559
loneliness	Employed	Uterine cancer	528	193713	1.21	0.81-1.81	0.362697
loneliness	Female	Anus Cancer	104	172983	1.03	0.41-2.58	0.955263
loneliness	Female	Biliary duct cancer	116	172995	0.49	0.15-1.56	0.227993
loneliness	Female	Bladder cancer	183	173062	1.23	0.64-2.35	0.539668
loneliness	Female	Brain cancer	242	173121	1.55	0.9-2.64	0.112025
loneliness	Female	Breast cancer	6748	179627	1	0.89-1.13	0.977369
loneliness	Female	Cervix Cancer	91	172970	1.08	0.39-3	0.882564
loneliness	Female	Colorectal cancer	1840	174719	1.01	0.8-1.28	0.925715
loneliness	Female	Esophageal cancer	198	173077	1.66	0.97-2.87	0.066019
loneliness	Female	Eye cancer	36	172915	1.12	0.26-4.85	0.884467
loneliness	Female	Female genitalia cancer	214	173093	0.43	0.16-1.15	0.0933911
loneliness	Female	Kidney cancer	382	173261	1.12	0.71-1.78	0.624073
loneliness	Female	Laryngeal cancer	10	172889	0	0-Inf	0.998955
loneliness	Female	Leukemia	374	173253	0.99	0.6-1.65	0.97765
loneliness	Female	Lip cancer	8	172887	0	0-Inf	0.998757
loneliness	Female	Liver cancer	156	173035	1.65	0.91-2.97	0.0972711
loneliness	Female	Lung cancer	1327	174206	1.06	0.85-1.33	0.594462
loneliness	Female	Lymphoma	808	173687	1	0.71-1.4	0.995856
loneliness	Female	Melanoma	1100	173979	0.76	0.53-1.11	0.154492
loneliness	Female	Mesothelioma	51	172930	1.75	0.61-5.01	0.297209
loneliness	Female	Mouth cancer	58	172937	1.89	0.73-4.87	0.186312
loneliness	Female	Multiple myeloma	292	173171	1.03	0.57-1.85	0.928545
loneliness	Female	Nasopharynx cancer	9	172888	0	0-Inf	0.999403
loneliness	Female	Other cancer	344	173223	0.77	0.44-1.36	0.369854
loneliness	Female	Ovarian cancer	697	173576	1.1	0.76-1.58	0.621089
loneliness	Female	Pancreatic cancer	438	173317	1.08	0.69-1.69	0.743275
loneliness	Female	Prostate cancer	0	172879	NA	NA-NA	NA
loneliness	Female	Small intestine cancer	88	172967	0.94	0.34-2.62	0.906566
loneliness	Female	Soft tissue cancer	163	173042	0.5	0.18-1.36	0.175928
loneliness	Female	Stomach cancer	163	173042	1.23	0.64-2.37	0.542759
loneliness	Female	Testis cancer	0	172879	NA	NA-NA	NA
loneliness	Female	Thyroid cancer	223	173102	0.87	0.44-1.72	0.692193
loneliness	Female	Tongue cancer	78	172957	1.55	0.65-3.7	0.320102
loneliness	Female	Tonsil cancer	48	172927	0.87	0.2-3.68	0.844513
loneliness	Female	Ureter cancer	18	172897	0	0-Inf	0.997425
loneliness	Female	Uterine cancer	1090	173969	1.06	0.79-1.42	0.702936
loneliness	High Income	Anus Cancer	32	80184	1.24	0.16-9.4	0.83453
loneliness	High Income	Biliary duct cancer	23	80175	2.64	0.6-11.66	0.199936
loneliness	High Income	Bladder cancer	138	80290	0.81	0.26-2.58	0.726312
loneliness	High Income	Brain cancer	112	80264	1.47	0.53-4.03	0.458637
loneliness	High Income	Breast cancer	1462	81614	0.88	0.61-1.25	0.467926
loneliness	High Income	Cervix Cancer	17	80169	7.14	1.58-32.27	0.0107066
loneliness	High Income	Colorectal cancer	789	80941	1.48	1.02-2.15	0.0375665
loneliness	High Income	Esophageal cancer	99	80251	0.36	0.05-2.59	0.308159
loneliness	High Income	Eye cancer	19	80171	6.68	1.87-23.8	0.00340344
loneliness	High Income	Female genitalia cancer	37	80189	0	0-Inf	0.998778
loneliness	High Income	Kidney cancer	188	80340	0.34	0.08-1.38	0.131512
loneliness	High Income	Laryngeal cancer	14	80166	4.27	0.83-22.01	0.0829019
loneliness	High Income	Leukemia	157	80309	1.34	0.58-3.08	0.496066
loneliness	High Income	Lip cancer	6	80158	0	0-Inf	0.99929
loneliness	High Income	Liver cancer	61	80213	0.52	0.07-3.79	0.5199
loneliness	High Income	Lung cancer	262	80414	1.56	0.9-2.72	0.11203
loneliness	High Income	Lymphoma	297	80449	0.87	0.41-1.86	0.715836
loneliness	High Income	Melanoma	582	80734	0.78	0.43-1.42	0.413298
loneliness	High Income	Mesothelioma	24	80176	0	0-Inf	0.998207
loneliness	High Income	Mouth cancer	23	80175	0	0-Inf	0.998413
loneliness	High Income	Multiple myeloma	131	80283	0.89	0.28-2.84	0.843725
loneliness	High Income	Nasopharynx cancer	2	80154	0	0-Inf	0.998931
loneliness	High Income	Other cancer	137	80289	0.53	0.13-2.16	0.376303
loneliness	High Income	Ovarian cancer	106	80258	0.75	0.18-3.09	0.69271
loneliness	High Income	Pancreatic cancer	155	80307	0.57	0.14-2.31	0.429639
loneliness	High Income	Prostate cancer	1987	82139	0.97	0.73-1.28	0.824554
loneliness	High Income	Small intestine cancer	35	80187	0	0-Inf	0.997335
loneliness	High Income	Soft tissue cancer	64	80216	0.58	0.08-4.23	0.592733
loneliness	High Income	Stomach cancer	58	80210	1.56	0.47-5.17	0.468751
loneliness	High Income	Testis cancer	27	80179	0	0-Inf	0.999018
loneliness	High Income	Thyroid cancer	63	80215	1.64	0.5-5.37	0.412517
loneliness	High Income	Tongue cancer	47	80199	0.56	0.08-4.18	0.575105
loneliness	High Income	Tonsil cancer	49	80201	0.88	0.12-6.42	0.897602
loneliness	High Income	Ureter cancer	7	80159	0	0-Inf	0.999128
loneliness	High Income	Uterine cancer	186	80338	0.8	0.29-2.17	0.655801
loneliness	Low Income	Anus Cancer	42	55974	0.8	0.24-2.69	0.722368
loneliness	Low Income	Biliary duct cancer	67	55999	1.12	0.44-2.85	0.809771
loneliness	Low Income	Bladder cancer	228	56160	1.07	0.66-1.74	0.783691
loneliness	Low Income	Brain cancer	96	56028	1.38	0.68-2.79	0.376979
loneliness	Low Income	Breast cancer	1297	57229	1.18	0.95-1.46	0.140168
loneliness	Low Income	Cervix Cancer	25	55957	0.57	0.07-4.35	0.586764
loneliness	Low Income	Colorectal cancer	934	56866	1.05	0.82-1.36	0.68051
loneliness	Low Income	Esophageal cancer	202	56134	1.38	0.88-2.16	0.156708
loneliness	Low Income	Eye cancer	24	55956	0.52	0.07-4.07	0.537206
loneliness	Low Income	Female genitalia cancer	47	55979	0.7	0.17-2.96	0.630476
loneliness	Low Income	Kidney cancer	256	56188	1.36	0.9-2.05	0.14148
loneliness	Low Income	Laryngeal cancer	46	55978	0.35	0.08-1.46	0.147958
loneliness	Low Income	Leukemia	233	56165	1.32	0.85-2.07	0.215857
loneliness	Low Income	Lip cancer	3	55935	0	0-Inf	0.999689
loneliness	Low Income	Liver cancer	139	56071	1.68	1.04-2.72	0.0352043
loneliness	Low Income	Lung cancer	976	56908	0.87	0.69-1.1	0.254836
loneliness	Low Income	Lymphoma	377	56309	1.29	0.9-1.84	0.161446
loneliness	Low Income	Melanoma	365	56297	0.99	0.64-1.54	0.978142
loneliness	Low Income	Mesothelioma	104	56036	0.82	0.37-1.81	0.619482
loneliness	Low Income	Mouth cancer	47	55979	1.12	0.43-2.95	0.813162
loneliness	Low Income	Multiple myeloma	163	56095	1.05	0.58-1.88	0.875913
loneliness	Low Income	Nasopharynx cancer	2	55934	0	0-Inf	0.99974
loneliness	Low Income	Other cancer	216	56148	0.85	0.51-1.42	0.532552
loneliness	Low Income	Ovarian cancer	164	56096	1.29	0.71-2.36	0.402567
loneliness	Low Income	Pancreatic cancer	243	56175	1.01	0.61-1.65	0.980184
loneliness	Low Income	Prostate cancer	1572	57504	1.12	0.93-1.35	0.217811
loneliness	Low Income	Small intestine cancer	44	55976	1.45	0.55-3.83	0.450661
loneliness	Low Income	Soft tissue cancer	70	56002	0.72	0.25-2.02	0.529118
loneliness	Low Income	Stomach cancer	150	56082	1.07	0.61-1.89	0.809308
loneliness	Low Income	Testis cancer	6	55938	0	0-Inf	0.999367
loneliness	Low Income	Thyroid cancer	56	55988	1.04	0.37-2.92	0.944131
loneliness	Low Income	Tongue cancer	65	55997	1.47	0.7-3.11	0.311173
loneliness	Low Income	Tonsil cancer	47	55979	0.33	0.08-1.38	0.128835
loneliness	Low Income	Ureter cancer	13	55945	1.26	0.16-10.14	0.826153
loneliness	Low Income	Uterine cancer	238	56170	0.98	0.58-1.67	0.947188
loneliness	Male	Anus Cancer	55	143610	0.93	0.28-3.05	0.901448
loneliness	Male	Biliary duct cancer	101	143656	1.76	0.86-3.58	0.121309
loneliness	Male	Bladder cancer	639	144194	1.09	0.76-1.56	0.630908
loneliness	Male	Brain cancer	305	143860	0.66	0.34-1.29	0.225495
loneliness	Male	Breast cancer	50	143605	1.3	0.38-4.4	0.672273
loneliness	Male	Cervix Cancer	0	143555	NA	NA-NA	NA
loneliness	Male	Colorectal cancer	2364	145919	1.04	0.86-1.25	0.715823
loneliness	Male	Esophageal cancer	536	144091	0.92	0.63-1.35	0.672517
loneliness	Male	Eye cancer	41	143596	1.5	0.44-5.07	0.515357
loneliness	Male	Female genitalia cancer	0	143555	NA	NA-NA	NA
loneliness	Male	Kidney cancer	666	144221	0.97	0.68-1.38	0.851668
loneliness	Male	Laryngeal cancer	111	143666	1.08	0.53-2.2	0.822642
loneliness	Male	Leukemia	584	144139	1.24	0.88-1.76	0.222471
loneliness	Male	Lip cancer	10	143565	0	0-Inf	0.998691
loneliness	Male	Liver cancer	299	143854	0.97	0.61-1.54	0.909233
loneliness	Male	Lung cancer	1376	144931	0.85	0.68-1.07	0.166108
loneliness	Male	Lymphoma	942	144497	0.88	0.64-1.21	0.426435
loneliness	Male	Melanoma	1134	144689	0.72	0.5-1.02	0.0626325
loneliness	Male	Mesothelioma	240	143795	0.52	0.24-1.13	0.0981745
loneliness	Male	Mouth cancer	95	143650	0.76	0.3-1.92	0.558549
loneliness	Male	Multiple myeloma	400	143955	1.11	0.7-1.76	0.659924
loneliness	Male	Nasopharynx cancer	11	143566	2.33	0.29-18.96	0.429652
loneliness	Male	Other cancer	496	144051	0.87	0.58-1.3	0.506963
loneliness	Male	Ovarian cancer	0	143555	NA	NA-NA	NA
loneliness	Male	Pancreatic cancer	510	144065	0.71	0.44-1.13	0.145809
loneliness	Male	Prostate cancer	8443	151998	1	0.89-1.11	0.963037
loneliness	Male	Small intestine cancer	80	143635	0.93	0.33-2.62	0.885008
loneliness	Male	Soft tissue cancer	122	143677	0.58	0.21-1.61	0.298677
loneliness	Male	Stomach cancer	336	143891	0.85	0.52-1.38	0.50797
loneliness	Male	Testis cancer	68	143623	0.57	0.14-2.4	0.448109
loneliness	Male	Thyroid cancer	77	143632	0.8	0.25-2.59	0.709839
loneliness	Male	Tongue cancer	143	143698	0.8	0.38-1.68	0.558743
loneliness	Male	Tonsil cancer	136	143691	0.76	0.35-1.67	0.493877
loneliness	Male	Ureter cancer	36	143591	0.69	0.09-5.17	0.721175
loneliness	Male	Uterine cancer	0	143555	NA	NA-NA	NA
loneliness	Medium Income	Anus Cancer	74	145406	0.96	0.3-3.09	0.944957
loneliness	Medium Income	Biliary duct cancer	95	145427	0.51	0.12-2.11	0.353666
loneliness	Medium Income	Bladder cancer	372	145704	1.27	0.78-2.06	0.333907
loneliness	Medium Income	Brain cancer	269	145601	0.57	0.25-1.28	0.172836
loneliness	Medium Income	Breast cancer	3126	148458	1.01	0.84-1.22	0.903014
loneliness	Medium Income	Cervix Cancer	35	145367	0.76	0.1-5.7	0.793565
loneliness	Medium Income	Colorectal cancer	1973	147305	0.96	0.76-1.21	0.741153
loneliness	Medium Income	Esophageal cancer	347	145679	0.97	0.58-1.62	0.907973
loneliness	Medium Income	Eye cancer	29	145361	0.87	0.12-6.52	0.895201
loneliness	Medium Income	Female genitalia cancer	100	145432	0.26	0.04-1.87	0.180049
loneliness	Medium Income	Kidney cancer	481	145813	0.99	0.63-1.57	0.978267
loneliness	Medium Income	Laryngeal cancer	43	145375	2.18	0.74-6.36	0.155077
loneliness	Medium Income	Leukemia	454	145786	1.07	0.67-1.71	0.775445
loneliness	Medium Income	Lip cancer	7	145339	0	0-Inf	0.999174
loneliness	Medium Income	Liver cancer	192	145524	0.79	0.37-1.69	0.536539
loneliness	Medium Income	Lung cancer	1060	146392	1.01	0.76-1.34	0.931986
loneliness	Medium Income	Lymphoma	841	146173	0.7	0.47-1.05	0.0835571
loneliness	Medium Income	Melanoma	1024	146356	0.62	0.41-0.93	0.0200049
loneliness	Medium Income	Mesothelioma	122	145454	0.64	0.2-2.05	0.454466
loneliness	Medium Income	Mouth cancer	67	145399	1.3	0.46-3.67	0.62189
loneliness	Medium Income	Multiple myeloma	319	145651	1.01	0.55-1.86	0.967267
loneliness	Medium Income	Nasopharynx cancer	12	145344	2.66	0.33-21.24	0.354992
loneliness	Medium Income	Other cancer	380	145712	1.01	0.62-1.64	0.961003
loneliness	Medium Income	Ovarian cancer	328	145660	0.86	0.46-1.63	0.643299
loneliness	Medium Income	Pancreatic cancer	426	145758	0.85	0.5-1.43	0.536283
loneliness	Medium Income	Prostate cancer	4129	149461	0.96	0.81-1.14	0.633494
loneliness	Medium Income	Small intestine cancer	74	145406	0.62	0.15-2.54	0.501908
loneliness	Medium Income	Soft tissue cancer	111	145443	0.41	0.1-1.69	0.219259
loneliness	Medium Income	Stomach cancer	223	145555	0.5	0.2-1.22	0.126221
loneliness	Medium Income	Testis cancer	31	145363	0.64	0.08-4.82	0.664364
loneliness	Medium Income	Thyroid cancer	136	145468	0.79	0.32-1.96	0.61126
loneliness	Medium Income	Tongue cancer	92	145424	0.62	0.19-2.01	0.429442
loneliness	Medium Income	Tonsil cancer	79	145411	0.99	0.36-2.75	0.984958
loneliness	Medium Income	Ureter cancer	26	145358	0	0-Inf	0.998103
loneliness	Medium Income	Uterine cancer	486	145818	1.42	0.95-2.13	0.0876869
loneliness	Never smoker	Anus Cancer	63	177162	1.35	0.41-4.41	0.620244
loneliness	Never smoker	Biliary duct cancer	95	177194	0.75	0.24-2.42	0.635272
loneliness	Never smoker	Bladder cancer	255	177354	0.88	0.43-1.8	0.731647
loneliness	Never smoker	Brain cancer	297	177396	1.01	0.56-1.83	0.963334
loneliness	Never smoker	Breast cancer	3947	181046	1.09	0.92-1.29	0.303447
loneliness	Never smoker	Cervix Cancer	58	177157	1.45	0.44-4.76	0.540595
loneliness	Never smoker	Colorectal cancer	1950	179049	0.91	0.71-1.16	0.426936
loneliness	Never smoker	Esophageal cancer	254	177353	1.58	0.97-2.57	0.0656322
loneliness	Never smoker	Eye cancer	43	177142	0.46	0.06-3.43	0.445704
loneliness	Never smoker	Female genitalia cancer	122	177221	0.41	0.1-1.68	0.215936
loneliness	Never smoker	Kidney cancer	470	177569	1.07	0.69-1.66	0.768308
loneliness	Never smoker	Laryngeal cancer	18	177117	1.46	0.19-11.26	0.717359
loneliness	Never smoker	Leukemia	447	177546	0.97	0.59-1.59	0.910116
loneliness	Never smoker	Lip cancer	11	177110	0	0-Inf	0.998711
loneliness	Never smoker	Liver cancer	165	177264	1.62	0.9-2.91	0.106333
loneliness	Never smoker	Lung cancer	381	177480	0.77	0.43-1.38	0.374882
loneliness	Never smoker	Lymphoma	916	178015	0.94	0.67-1.34	0.740171
loneliness	Never smoker	Melanoma	1283	178382	0.64	0.44-0.93	0.0194445
loneliness	Never smoker	Mesothelioma	130	177229	0.66	0.24-1.82	0.418369
loneliness	Never smoker	Mouth cancer	46	177145	1.25	0.3-5.29	0.761632
loneliness	Never smoker	Multiple myeloma	358	177457	1.01	0.59-1.75	0.96112
loneliness	Never smoker	Nasopharynx cancer	9	177108	0	0-Inf	0.999293
loneliness	Never smoker	Other cancer	367	177466	0.82	0.48-1.42	0.484818
loneliness	Never smoker	Ovarian cancer	409	177508	0.98	0.58-1.66	0.945274
loneliness	Never smoker	Pancreatic cancer	440	177539	1.22	0.78-1.9	0.392546
loneliness	Never smoker	Prostate cancer	4109	181208	1	0.85-1.18	0.981092
loneliness	Never smoker	Small intestine cancer	89	177188	0.52	0.12-2.13	0.360707
loneliness	Never smoker	Soft tissue cancer	154	177253	0.3	0.07-1.21	0.0892203
loneliness	Never smoker	Stomach cancer	192	177291	1.21	0.64-2.26	0.556976
loneliness	Never smoker	Testis cancer	36	177135	0.63	0.08-4.73	0.653108
loneliness	Never smoker	Thyroid cancer	177	177276	1.07	0.52-2.2	0.858085
loneliness	Never smoker	Tongue cancer	78	177177	0.95	0.34-2.69	0.925573
loneliness	Never smoker	Tonsil cancer	57	177156	0.93	0.22-3.87	0.920084
loneliness	Never smoker	Ureter cancer	19	177118	0	0-Inf	0.997641
loneliness	Never smoker	Uterine cancer	722	177821	0.99	0.68-1.46	0.974857
loneliness	Nondrinker	Anus Cancer	3	11725	0	0-Inf	0.999586
loneliness	Nondrinker	Biliary duct cancer	12	11734	3.7	0.72-19.02	0.116835
loneliness	Nondrinker	Bladder cancer	22	11744	1.59	0.35-7.3	0.552034
loneliness	Nondrinker	Brain cancer	14	11736	0	0-Inf	0.998338
loneliness	Nondrinker	Breast cancer	291	12013	1.54	0.99-2.4	0.0570482
loneliness	Nondrinker	Cervix Cancer	7	11729	0	0-Inf	0.999426
loneliness	Nondrinker	Colorectal cancer	149	11871	0.46	0.17-1.25	0.126658
loneliness	Nondrinker	Esophageal cancer	30	11752	2.39	0.79-7.2	0.121259
loneliness	Nondrinker	Eye cancer	2	11724	1.88059e+23	0-Inf	0.999966
loneliness	Nondrinker	Female genitalia cancer	18	11740	0	0-Inf	0.998675
loneliness	Nondrinker	Kidney cancer	32	11754	0.5	0.07-3.75	0.496256
loneliness	Nondrinker	Laryngeal cancer	0	11722	NA	NA-NA	NA
loneliness	Nondrinker	Leukemia	28	11750	1.34	0.38-4.74	0.651381
loneliness	Nondrinker	Lip cancer	2	11724	1.09	0-Inf	0.999995
loneliness	Nondrinker	Liver cancer	21	11743	4.23	1.43-12.52	0.00906877
loneliness	Nondrinker	Lung cancer	88	11810	0.5	0.18-1.39	0.18335
loneliness	Nondrinker	Lymphoma	76	11798	1.09	0.39-3.05	0.868952
loneliness	Nondrinker	Melanoma	48	11770	0.45	0.06-3.31	0.431847
loneliness	Nondrinker	Mesothelioma	11	11733	0	0-Inf	0.999108
loneliness	Nondrinker	Multiple myeloma	37	11759	1.68	0.55-5.08	0.359906
loneliness	Nondrinker	Nasopharynx cancer	1	11723	0	0-Inf	0.999889
loneliness	Nondrinker	Other cancer	31	11753	0.48	0.06-3.65	0.47674
loneliness	Nondrinker	Ovarian cancer	43	11765	1.5	0.44-5.13	0.518794
loneliness	Nondrinker	Pancreatic cancer	39	11761	1.76	0.59-5.23	0.307134
loneliness	Nondrinker	Prostate cancer	156	11878	0.69	0.3-1.61	0.394066
loneliness	Nondrinker	Small intestine cancer	6	11728	0	0-Inf	0.999187
loneliness	Nondrinker	Soft tissue cancer	10	11732	0	0-Inf	0.998615
loneliness	Nondrinker	Stomach cancer	21	11743	3.26	1.02-10.37	0.0458441
loneliness	Nondrinker	Testis cancer	1	11723	291.88	0-Inf	1
loneliness	Nondrinker	Thyroid cancer	20	11742	0.74	0.1-5.75	0.776794
loneliness	Nondrinker	Tongue cancer	3	11725	0	0-Inf	0.99974
loneliness	Nondrinker	Tonsil cancer	4	11726	0	0-Inf	0.999729
loneliness	Nondrinker	Ureter cancer	2	11724	0	0-Inf	0.99746
loneliness	Nondrinker	Uterine cancer	73	11795	1.08	0.39-3.01	0.886513
loneliness	Not college degree	Anus Cancer	76	155549	1.61	0.71-3.64	0.251475
loneliness	Not college degree	Biliary duct cancer	141	155614	1.27	0.65-2.46	0.486163
loneliness	Not college degree	Bladder cancer	481	155954	1.02	0.69-1.53	0.907007
loneliness	Not college degree	Brain cancer	291	155764	1.29	0.79-2.1	0.314713
loneliness	Not college degree	Breast cancer	3711	159184	1.04	0.89-1.21	0.657167
loneliness	Not college degree	Cervix Cancer	55	155528	0	0-Inf	0.996878
loneliness	Not college degree	Colorectal cancer	2285	157758	1.04	0.86-1.26	0.676925
loneliness	Not college degree	Esophageal cancer	401	155874	1.11	0.75-1.65	0.598845
loneliness	Not college degree	Eye cancer	39	155512	0.77	0.18-3.31	0.72218
loneliness	Not college degree	Female genitalia cancer	130	155603	0.63	0.23-1.72	0.363497
loneliness	Not college degree	Kidney cancer	623	156096	1.06	0.76-1.49	0.734771
loneliness	Not college degree	Laryngeal cancer	80	155553	0.66	0.24-1.82	0.418931
loneliness	Not college degree	Leukemia	517	155990	1.17	0.81-1.68	0.411134
loneliness	Not college degree	Lip cancer	8	155481	0	0-Inf	0.998866
loneliness	Not college degree	Liver cancer	263	155736	1	0.62-1.61	0.996667
loneliness	Not college degree	Lung cancer	1804	157277	0.94	0.78-1.13	0.512662
loneliness	Not college degree	Lymphoma	910	156383	0.93	0.69-1.25	0.610848
loneliness	Not college degree	Melanoma	1152	156625	0.83	0.6-1.14	0.245975
loneliness	Not college degree	Mesothelioma	166	155639	0.69	0.32-1.5	0.347761
loneliness	Not college degree	Mouth cancer	83	155556	1.19	0.53-2.68	0.67365
loneliness	Not college degree	Multiple myeloma	374	155847	1.2	0.78-1.86	0.399945
loneliness	Not college degree	Nasopharynx cancer	10	155483	0	0-Inf	0.999015
loneliness	Not college degree	Other cancer	467	155940	0.69	0.44-1.08	0.106652
loneliness	Not college degree	Ovarian cancer	415	155888	1.21	0.78-1.88	0.392268
loneliness	Not college degree	Pancreatic cancer	528	156001	0.96	0.65-1.42	0.847472
loneliness	Not college degree	Prostate cancer	3927	159400	1.05	0.91-1.21	0.539757
loneliness	Not college degree	Small intestine cancer	92	155565	1.17	0.5-2.74	0.720604
loneliness	Not college degree	Soft tissue cancer	151	155624	0.57	0.23-1.4	0.22003
loneliness	Not college degree	Stomach cancer	294	155767	0.88	0.54-1.44	0.608321
loneliness	Not college degree	Testis cancer	26	155499	0	0-Inf	0.998648
loneliness	Not college degree	Thyroid cancer	155	155628	0.58	0.23-1.42	0.230145
loneliness	Not college degree	Tongue cancer	112	155585	1.45	0.75-2.8	0.265645
loneliness	Not college degree	Tonsil cancer	104	155577	1	0.46-2.22	0.990517
loneliness	Not college degree	Ureter cancer	37	155510	0	0-Inf	0.995964
loneliness	Not college degree	Uterine cancer	590	156063	0.96	0.65-1.43	0.855227
loneliness	Other Employment	Anus Cancer	14	25726	2.78	0.68-11.27	0.153357
loneliness	Other Employment	Biliary duct cancer	18	25730	2.29	0.6-8.77	0.224947
loneliness	Other Employment	Bladder cancer	45	25757	0.82	0.28-2.4	0.722349
loneliness	Other Employment	Brain cancer	38	25750	2.48	1.03-5.95	0.0427909
loneliness	Other Employment	Breast cancer	580	26292	1.12	0.81-1.55	0.499384
loneliness	Other Employment	Cervix Cancer	8	25720	2.14	0.24-18.63	0.492135
loneliness	Other Employment	Colorectal cancer	272	25984	1.01	0.65-1.58	0.961172
loneliness	Other Employment	Esophageal cancer	59	25771	0.82	0.38-1.81	0.627766
loneliness	Other Employment	Eye cancer	8	25720	0	0-Inf	0.9989
loneliness	Other Employment	Female genitalia cancer	11	25723	1.14	0.13-10.09	0.904263
loneliness	Other Employment	Kidney cancer	76	25788	1.82	0.99-3.35	0.0553079
loneliness	Other Employment	Laryngeal cancer	24	25736	0.25	0.03-1.94	0.185694
loneliness	Other Employment	Leukemia	62	25774	1.39	0.67-2.89	0.373856
loneliness	Other Employment	Lip cancer	0	25712	NA	NA-NA	NA
loneliness	Other Employment	Liver cancer	57	25769	1.69	0.84-3.41	0.140665
loneliness	Other Employment	Lung cancer	297	26009	0.86	0.6-1.24	0.422399
loneliness	Other Employment	Lymphoma	126	25838	1.07	0.6-1.91	0.824138
loneliness	Other Employment	Melanoma	121	25833	0.83	0.38-1.83	0.652323
loneliness	Other Employment	Mesothelioma	17	25729	0.85	0.18-3.99	0.841378
loneliness	Other Employment	Mouth cancer	17	25729	1.17	0.25-5.46	0.837591
loneliness	Other Employment	Multiple myeloma	45	25757	1.57	0.63-3.9	0.334235
loneliness	Other Employment	Nasopharynx cancer	0	25712	NA	NA-NA	NA
loneliness	Other Employment	Other cancer	77	25789	0.88	0.43-1.77	0.7122
loneliness	Other Employment	Ovarian cancer	43	25755	1.45	0.49-4.32	0.50164
loneliness	Other Employment	Pancreatic cancer	59	25771	0.54	0.19-1.53	0.244524
loneliness	Other Employment	Prostate cancer	372	26084	1.16	0.84-1.6	0.356378
loneliness	Other Employment	Small intestine cancer	16	25728	1.57	0.33-7.44	0.570276
loneliness	Other Employment	Soft tissue cancer	21	25733	0.27	0.03-2.1	0.211076
loneliness	Other Employment	Stomach cancer	40	25752	1.07	0.43-2.68	0.885255
loneliness	Other Employment	Thyroid cancer	23	25735	0.46	0.06-3.56	0.458928
loneliness	Other Employment	Tongue cancer	32	25744	1.13	0.41-3.12	0.812563
loneliness	Other Employment	Tonsil cancer	35	25747	0.75	0.22-2.54	0.648569
loneliness	Other Employment	Ureter cancer	1	25713	0	0-Inf	0.999996
loneliness	Other Employment	Uterine cancer	94	25806	0.75	0.3-1.88	0.537594
loneliness	Previous drinker	Anus Cancer	4	10365	1.27	0.04-36.31	0.88986
loneliness	Previous drinker	Biliary duct cancer	6	10367	3.84	0.27-54.24	0.319915
loneliness	Previous drinker	Bladder cancer	28	10389	0.75	0.17-3.36	0.71107
loneliness	Previous drinker	Brain cancer	18	10379	0.7	0.09-5.56	0.739135
loneliness	Previous drinker	Breast cancer	211	10572	1.18	0.7-1.99	0.523833
loneliness	Previous drinker	Cervix Cancer	2	10363	0	0-Inf	0.998987
loneliness	Previous drinker	Colorectal cancer	150	10511	1.38	0.79-2.41	0.26524
loneliness	Previous drinker	Esophageal cancer	37	10398	0.25	0.03-1.89	0.179653
loneliness	Previous drinker	Eye cancer	4	10365	0	0-Inf	0.999487
loneliness	Previous drinker	Female genitalia cancer	7	10368	0	0-Inf	0.999025
loneliness	Previous drinker	Kidney cancer	51	10412	1.53	0.63-3.75	0.350334
loneliness	Previous drinker	Laryngeal cancer	3	10364	0	0-Inf	0.999143
loneliness	Previous drinker	Leukemia	26	10387	0.33	0.04-2.59	0.293342
loneliness	Previous drinker	Lip cancer	0	10361	NA	NA-NA	NA
loneliness	Previous drinker	Liver cancer	29	10390	0.51	0.12-2.22	0.368239
loneliness	Previous drinker	Lung cancer	184	10545	1.09	0.69-1.74	0.705517
loneliness	Previous drinker	Lymphoma	69	10430	2.24	1.14-4.41	0.019629
loneliness	Previous drinker	Melanoma	54	10415	0.47	0.06-3.45	0.458133
loneliness	Previous drinker	Mesothelioma	9	10370	1.27	0.13-12.29	0.836611
loneliness	Previous drinker	Mouth cancer	15	10376	0.75	0.09-6.08	0.789959
loneliness	Previous drinker	Multiple myeloma	28	10389	1.15	0.33-4.05	0.822429
loneliness	Previous drinker	Nasopharynx cancer	0	10361	NA	NA-NA	NA
loneliness	Previous drinker	Other cancer	47	10408	0.53	0.16-1.79	0.305064
loneliness	Previous drinker	Ovarian cancer	16	10377	2.34	0.44-12.52	0.321329
loneliness	Previous drinker	Pancreatic cancer	43	10404	0.79	0.23-2.73	0.714509
loneliness	Previous drinker	Prostate cancer	225	10586	0.69	0.39-1.23	0.208302
loneliness	Previous drinker	Small intestine cancer	4	10365	0	0-Inf	0.999183
loneliness	Previous drinker	Soft tissue cancer	10	10371	1.38	0.24-7.76	0.71713
loneliness	Previous drinker	Stomach cancer	29	10390	1.17	0.38-3.64	0.78066
loneliness	Previous drinker	Testis cancer	1	10362	1.84779e+12	0-Inf	0.999975
loneliness	Previous drinker	Thyroid cancer	17	10378	0	0-Inf	0.99867
loneliness	Previous drinker	Tongue cancer	14	10375	0.77	0.09-6.36	0.810827
loneliness	Previous drinker	Tonsil cancer	10	10371	0.78	0.09-6.96	0.827712
loneliness	Previous drinker	Ureter cancer	0	10361	NA	NA-NA	NA
loneliness	Previous drinker	Uterine cancer	22	10383	3.05	0.83-11.21	0.0930576
loneliness	Previous smoker	Anus Cancer	68	108777	0.98	0.3-3.19	0.972611
loneliness	Previous smoker	Biliary duct cancer	99	108808	1.32	0.59-2.93	0.500105
loneliness	Previous smoker	Bladder cancer	429	109138	0.99	0.62-1.57	0.953439
loneliness	Previous smoker	Brain cancer	210	108919	1	0.51-1.99	0.989705
loneliness	Previous smoker	Breast cancer	2233	110942	0.92	0.74-1.14	0.436146
loneliness	Previous smoker	Cervix Cancer	22	108731	1.12	0.15-8.51	0.910255
loneliness	Previous smoker	Colorectal cancer	1825	110534	1.13	0.92-1.41	0.248652
loneliness	Previous smoker	Esophageal cancer	347	109056	0.65	0.35-1.19	0.16247
loneliness	Previous smoker	Eye cancer	25	108734	3.61	1.05-12.42	0.0413952
loneliness	Previous smoker	Female genitalia cancer	75	108784	0.55	0.13-2.28	0.409667
loneliness	Previous smoker	Kidney cancer	437	109146	0.94	0.6-1.48	0.802192
loneliness	Previous smoker	Laryngeal cancer	53	108762	1.9	0.73-4.98	0.190621
loneliness	Previous smoker	Leukemia	407	109116	1.43	0.96-2.14	0.0790761
loneliness	Previous smoker	Lip cancer	4	108713	0	0-Inf	0.998758
loneliness	Previous smoker	Liver cancer	221	108930	1.14	0.65-1.99	0.642229
loneliness	Previous smoker	Lung cancer	1242	109951	1.08	0.85-1.37	0.547557
loneliness	Previous smoker	Lymphoma	654	109363	0.99	0.69-1.42	0.965792
loneliness	Previous smoker	Melanoma	822	109531	0.79	0.53-1.18	0.247939
loneliness	Previous smoker	Mesothelioma	122	108831	0.37	0.09-1.51	0.165149
loneliness	Previous smoker	Mouth cancer	63	108772	0.64	0.15-2.63	0.531786
loneliness	Previous smoker	Multiple myeloma	282	108991	1.06	0.59-1.91	0.846884
loneliness	Previous smoker	Nasopharynx cancer	7	108716	0	0-Inf	0.999088
loneliness	Previous smoker	Other cancer	336	109045	1.16	0.73-1.86	0.523254
loneliness	Previous smoker	Ovarian cancer	238	108947	0.82	0.4-1.68	0.589271
loneliness	Previous smoker	Pancreatic cancer	367	109076	0.77	0.44-1.36	0.366255
loneliness	Previous smoker	Prostate cancer	3606	112315	0.99	0.83-1.17	0.883806
loneliness	Previous smoker	Small intestine cancer	65	108774	1.15	0.4-3.25	0.7968
loneliness	Previous smoker	Soft tissue cancer	97	108806	0.83	0.3-2.3	0.722281
loneliness	Previous smoker	Stomach cancer	218	108927	0.65	0.31-1.33	0.23612
loneliness	Previous smoker	Testis cancer	27	108736	0	0-Inf	0.998729
loneliness	Previous smoker	Thyroid cancer	95	108804	0.64	0.2-2.06	0.455982
loneliness	Previous smoker	Tongue cancer	108	108817	0.66	0.24-1.84	0.431605
loneliness	Previous smoker	Tonsil cancer	78	108787	0.66	0.2-2.15	0.48865
loneliness	Previous smoker	Ureter cancer	24	108733	0	0-Inf	0.99808
loneliness	Previous smoker	Uterine cancer	317	109026	1.24	0.76-2.01	0.391818
loneliness	Retired	Anus Cancer	61	97598	0.98	0.3-3.21	0.967674
loneliness	Retired	Biliary duct cancer	117	97654	1.01	0.44-2.35	0.974218
loneliness	Retired	Bladder cancer	468	98005	1.15	0.75-1.77	0.51557
loneliness	Retired	Brain cancer	235	97772	1.12	0.57-2.19	0.751503
loneliness	Retired	Breast cancer	2469	100006	1.2	0.99-1.45	0.0622275
loneliness	Retired	Cervix Cancer	24	97561	0	0-Inf	0.998267
loneliness	Retired	Colorectal cancer	1992	99529	1.02	0.82-1.28	0.85041
loneliness	Retired	Esophageal cancer	371	97908	1.45	0.95-2.21	0.0822082
loneliness	Retired	Eye cancer	27	97564	1.64	0.37-7.39	0.516736
loneliness	Retired	Female genitalia cancer	102	97639	0.49	0.12-1.99	0.316118
loneliness	Retired	Kidney cancer	477	98014	1.06	0.69-1.62	0.799345
loneliness	Retired	Laryngeal cancer	53	97590	1.37	0.48-3.94	0.557776
loneliness	Retired	Leukemia	468	98005	0.93	0.57-1.52	0.778223
loneliness	Retired	Lip cancer	10	97547	0	0-Inf	0.998124
loneliness	Retired	Liver cancer	241	97778	1.33	0.81-2.19	0.254039
loneliness	Retired	Lung cancer	1417	98954	0.99	0.79-1.24	0.936247
loneliness	Retired	Lymphoma	817	98354	1.05	0.74-1.49	0.777031
loneliness	Retired	Melanoma	908	98445	0.98	0.68-1.4	0.894609
loneliness	Retired	Mesothelioma	167	97704	0.77	0.34-1.77	0.544043
loneliness	Retired	Mouth cancer	65	97602	0.89	0.27-2.91	0.843706
loneliness	Retired	Multiple myeloma	354	97891	1.16	0.69-1.97	0.575667
loneliness	Retired	Nasopharynx cancer	5	97542	0	0-Inf	0.998957
loneliness	Retired	Other cancer	390	97927	0.88	0.53-1.47	0.627307
loneliness	Retired	Ovarian cancer	330	97867	1.24	0.74-2.06	0.415525
loneliness	Retired	Pancreatic cancer	500	98037	1.08	0.7-1.67	0.729733
loneliness	Retired	Prostate cancer	3934	101471	0.97	0.81-1.16	0.738884
loneliness	Retired	Small intestine cancer	71	97608	0.99	0.35-2.79	0.978375
loneliness	Retired	Soft tissue cancer	127	97664	1.12	0.48-2.59	0.794494
loneliness	Retired	Stomach cancer	258	97795	0.78	0.42-1.44	0.427346
loneliness	Retired	Testis cancer	12	97549	1.16	0.13-10.28	0.896815
loneliness	Retired	Thyroid cancer	102	97639	0.49	0.12-2.01	0.322985
loneliness	Retired	Tongue cancer	69	97606	1.14	0.41-3.22	0.798007
loneliness	Retired	Tonsil cancer	39	97576	0.94	0.22-4.11	0.936237
loneliness	Retired	Ureter cancer	33	97570	0.84	0.11-6.24	0.86227
loneliness	Retired	Uterine cancer	468	98005	0.99	0.61-1.59	0.965785
loneliness	Unknow Income	Anus Cancer	11	35029	1.58	0.18-13.63	0.677107
loneliness	Unknow Income	Biliary duct cancer	32	35050	1.37	0.39-4.78	0.625686
loneliness	Unknow Income	Bladder cancer	84	35102	1.13	0.41-3.16	0.813805
loneliness	Unknow Income	Brain cancer	70	35088	1.51	0.59-3.89	0.394605
loneliness	Unknow Income	Breast cancer	913	35931	0.79	0.56-1.13	0.195227
loneliness	Unknow Income	Cervix Cancer	14	35032	0	0-Inf	0.99898
loneliness	Unknow Income	Colorectal cancer	508	35526	0.73	0.45-1.2	0.214706
loneliness	Unknow Income	Esophageal cancer	86	35104	0.76	0.27-2.14	0.607573
loneliness	Unknow Income	Eye cancer	5	35023	0	0-Inf	0.999446
loneliness	Unknow Income	Female genitalia cancer	30	35048	0.7	0.09-5.25	0.725366
loneliness	Unknow Income	Kidney cancer	123	35141	0.71	0.28-1.78	0.467829
loneliness	Unknow Income	Laryngeal cancer	18	35036	0.95	0.12-7.4	0.964642
loneliness	Unknow Income	Leukemia	114	35132	0.82	0.3-2.27	0.70047
loneliness	Unknow Income	Lip cancer	2	35020	0	0-Inf	0.999492
loneliness	Unknow Income	Liver cancer	63	35081	0.8	0.28-2.27	0.673176
loneliness	Unknow Income	Lung cancer	405	35423	0.84	0.55-1.28	0.415997
loneliness	Unknow Income	Lymphoma	235	35253	0.86	0.45-1.66	0.6619
loneliness	Unknow Income	Melanoma	263	35281	0.51	0.21-1.26	0.144821
loneliness	Unknow Income	Mesothelioma	41	35059	0.47	0.06-3.57	0.462585
loneliness	Unknow Income	Mouth cancer	16	35034	1.21	0.15-9.55	0.856859
loneliness	Unknow Income	Multiple myeloma	79	35097	1.55	0.61-3.95	0.362085
loneliness	Unknow Income	Nasopharynx cancer	4	35022	0	0-Inf	0.999538
loneliness	Unknow Income	Other cancer	107	35125	0.5	0.16-1.6	0.241757
loneliness	Unknow Income	Ovarian cancer	99	35117	1.6	0.73-3.52	0.242792
loneliness	Unknow Income	Pancreatic cancer	124	35142	0.78	0.31-1.94	0.587086
loneliness	Unknow Income	Prostate cancer	755	35773	0.82	0.55-1.22	0.321423
loneliness	Unknow Income	Small intestine cancer	15	35033	1.28	0.15-10.65	0.816657
loneliness	Unknow Income	Soft tissue cancer	40	35058	0.36	0.05-2.67	0.315568
loneliness	Unknow Income	Stomach cancer	68	35086	1.37	0.56-3.33	0.487997
loneliness	Unknow Income	Testis cancer	4	35022	6.85	0.52-90.21	0.143395
loneliness	Unknow Income	Thyroid cancer	45	35063	0	0-Inf	0.995666
loneliness	Unknow Income	Tongue cancer	17	35035	0.96	0.12-7.66	0.971992
loneliness	Unknow Income	Tonsil cancer	9	35027	3.36	0.6-18.91	0.169075
loneliness	Unknow Income	Ureter cancer	8	35026	0	0-Inf	0.999206
loneliness	Unknow Income	Uterine cancer	180	35198	0.5	0.18-1.36	0.172423
