# Supplementary material for: A study of the associations between social isolation and loneliness with sex-specific cancer risk in the UK Biobank
Source: Commun Med (Lond). 2026 Mar 2;6:200. doi: 10.1038/s43856-026-01429-5 (PMC13066002; doi:10.1038/s43856-026-01429-5)
Supplement: Supplementary file 7 — Supplementary Data 4 [file 43856_2026_1429_MOESM7_ESM.xlsx]

## Sheet: Sheet1
Supplementary Data 4
Source Data of Figure6
Supplementary Data in Mediation Effects of Inflammatory Markers on Specific Cancer Risk with SI Exposure.
Mediation analysis results for participants with Social Isolation exposure. This dataset details the mediation effects of inflammatory markers on specific cancer risks. Markers analyzed include Leukocyte count, Neutrophil count, Monocyte count, Lymphocyte count, Platelet count, C-reactive protein (CRP), and systemic indices (LMR, NLR, PLR, SII). Columns include Total Effect, Direct Effect, Indire…
Abbreviations: LMR, Lymphocyte to Monocyte Ratio; NLR, Neutrophil to Lymphocyte Ratio; SII, Systemic Immune-Inflammation Index.
Notes: Red font indicates statistical significance (P < 0.05).
Sex	Cancer	Mediator	N	Effect	Est	SE	Z	p	Lower	Upper
Female	Bladder cancer	CRP	177655	te	0.579429	0.223923	2.58762	0.00966404	0.140548	1.01831
Female	Bladder cancer	CRP	177655	cde	0.579229	0.223923	2.58673	0.0096891	0.140348	1.01811
Female	Bladder cancer	CRP	177655	pnde	0.579229	0.223923	2.58673	0.0096891	0.140348	1.01811
Female	Bladder cancer	CRP	177655	tnde	0.579229	0.223923	2.58673	0.0096891	0.140348	1.01811
Female	Bladder cancer	CRP	177655	tnie	0.00020023	0.000809616	0.247315	0.804664	-0.00138659	0.00178705
Female	Bladder cancer	CRP	177655	pnie	0.00020023	0.000809616	0.247315	0.804664	-0.00138659	0.00178705
Female	Bladder cancer	CRP	177655	pm	0.000455249	0.0018449	0.246762	0.805093	-0.00316068	0.00407118
Female	Bladder cancer	Lym	182557	te	0.696302	0.221119	3.14899	0.00163836	0.262916	1.12969
Female	Bladder cancer	Lym	182557	cde	0.695658	0.221118	3.14609	0.0016547	0.262274	1.12904
Female	Bladder cancer	Lym	182557	pnde	0.695658	0.221118	3.14609	0.0016547	0.262274	1.12904
Female	Bladder cancer	Lym	182557	tnde	0.695658	0.221118	3.14609	0.0016547	0.262274	1.12904
Female	Bladder cancer	Lym	182557	tnie	0.000644524	0.00111788	0.576557	0.564239	-0.00154649	0.00283553
Female	Bladder cancer	Lym	182557	pnie	0.000644524	0.00111788	0.576557	0.564239	-0.00154649	0.00283553
Female	Bladder cancer	Lym	182557	pm	0.00128459	0.00224419	0.572406	0.567047	-0.00311394	0.00568311
Female	Bladder cancer	Lym_Mono_ratio	182487	cde	0.698045	0.220918	3.15975	0.00157906	0.265054	1.13104
Female	Bladder cancer	Lym_Mono_ratio	182487	pnde	0.698045	0.220918	3.15975	0.00157906	0.265054	1.13104
Female	Bladder cancer	Lym_Mono_ratio	182487	tnde	0.698045	0.220918	3.15975	0.00157906	0.265054	1.13104
Female	Bladder cancer	Lym_Mono_ratio	182487	te	0.696832	0.220918	3.15425	0.0016091	0.26384	1.12982
Female	Bladder cancer	Lym_Mono_ratio	182487	tnie	-0.00121313	0.00141515	-0.857242	0.391311	-0.00398677	0.00156052
Female	Bladder cancer	Lym_Mono_ratio	182487	pnie	-0.00121313	0.00141515	-0.857242	0.391311	-0.00398677	0.00156052
Female	Bladder cancer	Lym_Mono_ratio	182487	pm	-0.00241883	0.00287452	-0.841472	0.400083	-0.00805278	0.00321512
Female	Bladder cancer	Mono	182557	cde	0.696525	0.221068	3.15073	0.00162865	0.26324	1.12981
Female	Bladder cancer	Mono	182557	pnde	0.696525	0.221068	3.15073	0.00162865	0.26324	1.12981
Female	Bladder cancer	Mono	182557	tnde	0.696525	0.221068	3.15073	0.00162865	0.26324	1.12981
Female	Bladder cancer	Mono	182557	te	0.695858	0.221077	3.14759	0.00164624	0.262556	1.12916
Female	Bladder cancer	Mono	182557	tnie	-0.000667213	0.00190189	-0.350815	0.725727	-0.00439486	0.00306043
Female	Bladder cancer	Mono	182557	pnie	-0.000667213	0.00190189	-0.350815	0.725727	-0.00439486	0.00306043
Female	Bladder cancer	Mono	182557	pm	-0.00133127	0.00380989	-0.349424	0.726771	-0.00879852	0.00613599
Female	Bladder cancer	Neu	182557	te	0.695833	0.221004	3.14851	0.00164104	0.262674	1.12899
Female	Bladder cancer	Neu	182557	cde	0.685229	0.221225	3.09743	0.00195209	0.251635	1.11882
Female	Bladder cancer	Neu	182557	pnde	0.685229	0.221225	3.09743	0.00195209	0.251635	1.11882
Female	Bladder cancer	Neu	182557	tnde	0.685229	0.221225	3.09743	0.00195209	0.251635	1.11882
Female	Bladder cancer	Neu	182557	tnie	0.0106041	0.00917371	1.15593	0.247711	-0.007376	0.0285843
Female	Bladder cancer	Neu	182557	pnie	0.0106041	0.00917371	1.15593	0.247711	-0.007376	0.0285843
Female	Bladder cancer	Neu	182557	pm	0.0210398	0.018702	1.125	0.260587	-0.0156154	0.057695
Female	Bladder cancer	Neu_Lym_ratio	182556	te	0.696838	0.220979	3.15342	0.00161372	0.263728	1.12995
Female	Bladder cancer	Neu_Lym_ratio	182556	cde	0.696285	0.221092	3.1493	0.00163663	0.262952	1.12962
Female	Bladder cancer	Neu_Lym_ratio	182556	pnde	0.696285	0.221092	3.1493	0.00163663	0.262952	1.12962
Female	Bladder cancer	Neu_Lym_ratio	182556	tnde	0.696285	0.221092	3.1493	0.00163663	0.262952	1.12962
Female	Bladder cancer	Neu_Lym_ratio	182556	pm	0.00110197	0.0138975	0.0792925	0.9368	-0.0261366	0.0283406
Female	Bladder cancer	Neu_Lym_ratio	182556	tnie	0.000553167	0.0069771	0.0792832	0.936807	-0.0131217	0.014228
Female	Bladder cancer	Neu_Lym_ratio	182556	pnie	0.000553167	0.0069771	0.0792832	0.936807	-0.0131217	0.014228
Female	Bladder cancer	PLT	182904	te	0.697038	0.22099	3.15417	0.00160957	0.263906	1.13017
Female	Bladder cancer	PLT	182904	cde	0.694722	0.221042	3.14294	0.00167259	0.261488	1.12796
Female	Bladder cancer	PLT	182904	pnde	0.694722	0.221042	3.14294	0.00167259	0.261488	1.12796
Female	Bladder cancer	PLT	182904	tnde	0.694722	0.221042	3.14294	0.00167259	0.261488	1.12796
Female	Bladder cancer	PLT	182904	tnie	0.00231687	0.00546459	0.423979	0.671581	-0.00839353	0.0130273
Female	Bladder cancer	PLT	182904	pnie	0.00231687	0.00546459	0.423979	0.671581	-0.00839353	0.0130273
Female	Bladder cancer	PLT	182904	pm	0.00461047	0.0109058	0.422755	0.672474	-0.0167645	0.0259854
Female	Bladder cancer	PLT_Lym_ratio	182553	cde	0.698614	0.221074	3.16009	0.00157722	0.265317	1.13191
Female	Bladder cancer	PLT_Lym_ratio	182553	pnde	0.698614	0.221074	3.16009	0.00157722	0.265317	1.13191
Female	Bladder cancer	PLT_Lym_ratio	182553	tnde	0.698614	0.221074	3.16009	0.00157722	0.265317	1.13191
Female	Bladder cancer	PLT_Lym_ratio	182553	te	0.696126	0.221065	3.14897	0.00163846	0.262847	1.12941
Female	Bladder cancer	PLT_Lym_ratio	182553	tnie	-0.00248806	0.00333123	-0.746889	0.455131	-0.00901715	0.00404104
Female	Bladder cancer	PLT_Lym_ratio	182553	pnie	-0.00248806	0.00333123	-0.746889	0.455131	-0.00901715	0.00404104
Female	Bladder cancer	PLT_Lym_ratio	182553	pm	-0.00496754	0.00675312	-0.735591	0.46198	-0.0182034	0.00826834
Female	Bladder cancer	sys_infammation	182553	te	0.696876	0.220959	3.15387	0.00161119	0.263805	1.12995
Female	Bladder cancer	sys_infammation	182553	cde	0.693738	0.221115	3.13746	0.00170418	0.260362	1.12711
Female	Bladder cancer	sys_infammation	182553	pnde	0.693738	0.221115	3.13746	0.00170418	0.260362	1.12711
Female	Bladder cancer	sys_infammation	182553	tnde	0.693738	0.221115	3.13746	0.00170418	0.260362	1.12711
Female	Bladder cancer	sys_infammation	182553	tnie	0.00313818	0.00838388	0.374311	0.708173	-0.0132939	0.0195703
Female	Bladder cancer	sys_infammation	182553	pnie	0.00313818	0.00838388	0.374311	0.708173	-0.0132939	0.0195703
Female	Bladder cancer	sys_infammation	182553	pm	0.00624328	0.0167089	0.37365	0.708665	-0.0265056	0.0389921
Female	Bladder cancer	WBC	182905	te	0.695122	0.221088	3.1441	0.00166601	0.261797	1.12845
Female	Bladder cancer	WBC	182905	cde	0.682127	0.221237	3.08324	0.00204757	0.248511	1.11574
Female	Bladder cancer	WBC	182905	pnde	0.682127	0.221237	3.08324	0.00204757	0.248511	1.11574
Female	Bladder cancer	WBC	182905	tnde	0.682127	0.221237	3.08324	0.00204757	0.248511	1.11574
Female	Bladder cancer	WBC	182905	tnie	0.0129953	0.00757735	1.71502	0.086341	-0.001856	0.0278467
Female	Bladder cancer	WBC	182905	pnie	0.0129953	0.00757735	1.71502	0.086341	-0.001856	0.0278467
Female	Bladder cancer	WBC	182905	pm	0.0257717	0.0159851	1.61223	0.106911	-0.00555851	0.0571019
Female	Breast cancer	CRP	177655	cde	0.098401	0.0517806	1.90035	0.0573878	-0.00308708	0.199889
Female	Breast cancer	CRP	177655	pnde	0.098401	0.0517806	1.90035	0.0573878	-0.00308708	0.199889
Female	Breast cancer	CRP	177655	tnde	0.098401	0.0517806	1.90035	0.0573878	-0.00308708	0.199889
Female	Breast cancer	CRP	177655	te	0.0983308	0.0517804	1.899	0.0575647	-0.00315681	0.199818
Female	Breast cancer	CRP	177655	tnie	-7.02029e-05	0.000172694	-0.406516	0.684363	-0.000408677	0.000268271
Female	Breast cancer	CRP	177655	pnie	-7.02029e-05	0.000172694	-0.406516	0.684363	-0.000408677	0.000268271
Female	Breast cancer	CRP	177655	pm	-0.000749649	0.00188212	-0.398301	0.690408	-0.00443853	0.00293923
Female	Breast cancer	Lym	182557	te	0.098843	0.0512497	1.92866	0.0537735	-0.00160451	0.19929
Female	Breast cancer	Lym	182557	cde	0.0987751	0.0512494	1.92734	0.0539372	-0.00167194	0.199222
Female	Breast cancer	Lym	182557	pnde	0.0987751	0.0512494	1.92734	0.0539372	-0.00167194	0.199222
Female	Breast cancer	Lym	182557	tnde	0.0987751	0.0512494	1.92734	0.0539372	-0.00167194	0.199222
Female	Breast cancer	Lym	182557	tnie	6.78476e-05	0.000177493	0.382255	0.702272	-0.000280032	0.000415728
Female	Breast cancer	Lym	182557	pnie	6.78476e-05	0.000177493	0.382255	0.702272	-0.000280032	0.000415728
Female	Breast cancer	Lym	182557	pm	0.000720877	0.001918	0.375847	0.707031	-0.00303834	0.0044801
Female	Breast cancer	Lym_Mono_ratio	182487	cde	0.0997686	0.0512454	1.94688	0.0515492	-0.00067052	0.200208
Female	Breast cancer	Lym_Mono_ratio	182487	pnde	0.0997686	0.0512454	1.94688	0.0515492	-0.00067052	0.200208
Female	Breast cancer	Lym_Mono_ratio	182487	tnde	0.0997686	0.0512454	1.94688	0.0515492	-0.00067052	0.200208
Female	Breast cancer	Lym_Mono_ratio	182487	te	0.0993049	0.0512466	1.93779	0.0526491	-0.00113645	0.199746
Female	Breast cancer	Lym_Mono_ratio	182487	tnie	-0.000463621	0.000404723	-1.14553	0.251991	-0.00125686	0.000329622
Female	Breast cancer	Lym_Mono_ratio	182487	pnie	-0.000463621	0.000404723	-1.14553	0.251991	-0.00125686	0.000329622
Female	Breast cancer	Lym_Mono_ratio	182487	pm	-0.00490545	0.00492804	-0.995416	0.319534	-0.0145642	0.00475333
Female	Breast cancer	Mono	182557	cde	0.0989371	0.0512491	1.93051	0.0535431	-0.00150924	0.199384
Female	Breast cancer	Mono	182557	pnde	0.0989371	0.0512491	1.93051	0.0535431	-0.00150924	0.199384
Female	Breast cancer	Mono	182557	tnde	0.0989371	0.0512491	1.93051	0.0535431	-0.00150924	0.199384
Female	Breast cancer	Mono	182557	te	0.0986954	0.0512522	1.92568	0.0541439	-0.00175694	0.199148
Female	Breast cancer	Mono	182557	tnie	-0.000241699	0.000559866	-0.431709	0.665953	-0.00133902	0.000855618
Female	Breast cancer	Mono	182557	pnie	-0.000241699	0.000559866	-0.431709	0.665953	-0.00133902	0.000855618
Female	Breast cancer	Mono	182557	pm	-0.00257209	0.00610622	-0.421224	0.673592	-0.0145401	0.00939589
Female	Breast cancer	Neu	182557	tnie	0.00758567	0.00158337	4.79084	1.66082e-06	0.00448233	0.010689
Female	Breast cancer	Neu	182557	pnie	0.00758567	0.00158337	4.79084	1.66082e-06	0.00448233	0.010689
Female	Breast cancer	Neu	182557	te	0.0988362	0.0512513	1.92846	0.0537977	-0.00161453	0.199287
Female	Breast cancer	Neu	182557	pm	0.0803002	0.0429027	1.87168	0.0612508	-0.00378759	0.164388
Female	Breast cancer	Neu	182557	cde	0.0912506	0.0512667	1.77992	0.0750894	-0.00923038	0.191732
Female	Breast cancer	Neu	182557	pnde	0.0912506	0.0512667	1.77992	0.0750894	-0.00923038	0.191732
Female	Breast cancer	Neu	182557	tnde	0.0912506	0.0512667	1.77992	0.0750894	-0.00923038	0.191732
Female	Breast cancer	Neu_Lym_ratio	182556	tnie	0.00346507	0.00119254	2.90563	0.00366514	0.00112774	0.0058024
Female	Breast cancer	Neu_Lym_ratio	182556	pnie	0.00346507	0.00119254	2.90563	0.00366514	0.00112774	0.0058024
Female	Breast cancer	Neu_Lym_ratio	182556	te	0.0989386	0.0512437	1.93075	0.0535144	-0.0014972	0.199374
Female	Breast cancer	Neu_Lym_ratio	182556	cde	0.0954735	0.0512545	1.86273	0.0624997	-0.00498348	0.19593
Female	Breast cancer	Neu_Lym_ratio	182556	pnde	0.0954735	0.0512545	1.86273	0.0624997	-0.00498348	0.19593
Female	Breast cancer	Neu_Lym_ratio	182556	tnde	0.0954735	0.0512545	1.86273	0.0624997	-0.00498348	0.19593
Female	Breast cancer	Neu_Lym_ratio	182556	pm	0.0367199	0.0220306	1.66677	0.095561	-0.00645934	0.0798991
Female	Breast cancer	PLT	182904	cde	0.0974859	0.051252	1.90209	0.0571595	-0.0029662	0.197938
Female	Breast cancer	PLT	182904	pnde	0.0974859	0.051252	1.90209	0.0571595	-0.0029662	0.197938
Female	Breast cancer	PLT	182904	tnde	0.0974859	0.051252	1.90209	0.0571595	-0.0029662	0.197938
Female	Breast cancer	PLT	182904	te	0.0961198	0.0512454	1.87568	0.0606995	-0.00431927	0.196559
Female	Breast cancer	PLT	182904	tnie	-0.00136612	0.000925194	-1.47657	0.13979	-0.00317946	0.00044723
Female	Breast cancer	PLT	182904	pnie	-0.00136612	0.000925194	-1.47657	0.13979	-0.00317946	0.00044723
Female	Breast cancer	PLT	182904	pm	-0.0149168	0.0126445	-1.17971	0.238115	-0.0396996	0.00986591
Female	Breast cancer	PLT_Lym_ratio	182553	cde	0.0999184	0.0512532	1.94951	0.0512348	-0.00053592	0.200373
Female	Breast cancer	PLT_Lym_ratio	182553	pnde	0.0999184	0.0512532	1.94951	0.0512348	-0.00053592	0.200373
Female	Breast cancer	PLT_Lym_ratio	182553	tnde	0.0999184	0.0512532	1.94951	0.0512348	-0.00053592	0.200373
Female	Breast cancer	PLT_Lym_ratio	182553	te	0.0987293	0.0512515	1.92637	0.0540582	-0.00172173	0.19918
Female	Breast cancer	PLT_Lym_ratio	182553	tnie	-0.00118908	0.00063782	-1.86428	0.0622817	-0.00243918	6.10261e-05
Female	Breast cancer	PLT_Lym_ratio	182553	pnie	-0.00118908	0.00063782	-1.86428	0.0622817	-0.00243918	6.10261e-05
Female	Breast cancer	PLT_Lym_ratio	182553	pm	-0.0126557	0.00924751	-1.36855	0.17114	-0.0307804	0.00546911
Female	Breast cancer	sys_infammation	182553	te	0.0989819	0.0512446	1.93156	0.0534139	-0.00145557	0.199419
Female	Breast cancer	sys_infammation	182553	tnie	0.00267668	0.00139568	1.91783	0.0551323	-5.88024e-05	0.00541217
Female	Breast cancer	sys_infammation	182553	pnie	0.00267668	0.00139568	1.91783	0.0551323	-5.88024e-05	0.00541217
Female	Breast cancer	sys_infammation	182553	cde	0.0963052	0.0512612	1.87872	0.0602833	-0.00416489	0.196775
Female	Breast cancer	sys_infammation	182553	pnde	0.0963052	0.0512612	1.87872	0.0602833	-0.00416489	0.196775
Female	Breast cancer	sys_infammation	182553	tnde	0.0963052	0.0512612	1.87872	0.0602833	-0.00416489	0.196775
Female	Breast cancer	sys_infammation	182553	pm	0.0283646	0.0203131	1.39637	0.162604	-0.0114484	0.0681775
Female	Breast cancer	WBC	182905	tnie	0.00578664	0.00132485	4.36778	1.25513e-05	0.00318999	0.0083833
Female	Breast cancer	WBC	182905	pnie	0.00578664	0.00132485	4.36778	1.25513e-05	0.00318999	0.0083833
Female	Breast cancer	WBC	182905	te	0.096064	0.0512514	1.87437	0.0608798	-0.00438694	0.196515
Female	Breast cancer	WBC	182905	pm	0.0629946	0.0350246	1.79858	0.072085	-0.00565238	0.131642
Female	Breast cancer	WBC	182905	cde	0.0902774	0.0512608	1.76114	0.0782151	-0.010192	0.190747
Female	Breast cancer	WBC	182905	pnde	0.0902774	0.0512608	1.76114	0.0782151	-0.010192	0.190747
Female	Breast cancer	WBC	182905	tnde	0.0902774	0.0512608	1.76114	0.0782151	-0.010192	0.190747
Female	Lung cancer	CRP	177655	cde	0.25291	0.084989	2.9758	0.00292225	0.0863349	0.419486
Female	Lung cancer	CRP	177655	pnde	0.25291	0.084989	2.9758	0.00292225	0.0863349	0.419486
Female	Lung cancer	CRP	177655	tnde	0.25291	0.084989	2.9758	0.00292225	0.0863349	0.419486
Female	Lung cancer	CRP	177655	te	0.252226	0.0849905	2.96769	0.00300043	0.0856475	0.418804
Female	Lung cancer	CRP	177655	tnie	-0.000684458	0.000706294	-0.969084	0.332503	-0.00206877	0.000699853
Female	Lung cancer	CRP	177655	pnie	-0.000684458	0.000706294	-0.969084	0.332503	-0.00206877	0.000699853
Female	Lung cancer	CRP	177655	pm	-0.00307132	0.00330385	-0.929619	0.352568	-0.00954675	0.00340411
Female	Lung cancer	Lym	182557	te	0.288294	0.0835501	3.45055	0.000559447	0.124539	0.452049
Female	Lung cancer	Lym	182557	cde	0.287823	0.08355	3.44492	0.000571238	0.124068	0.451578
Female	Lung cancer	Lym	182557	pnde	0.287823	0.08355	3.44492	0.000571238	0.124068	0.451578
Female	Lung cancer	Lym	182557	tnde	0.287823	0.08355	3.44492	0.000571238	0.124068	0.451578
Female	Lung cancer	Lym	182557	tnie	0.00047121	0.000708285	0.665283	0.505869	-0.000917003	0.00185942
Female	Lung cancer	Lym	182557	pnie	0.00047121	0.000708285	0.665283	0.505869	-0.000917003	0.00185942
Female	Lung cancer	Lym	182557	pm	0.00188095	0.00286341	0.65689	0.511252	-0.00373124	0.00749313
Female	Lung cancer	Lym_Mono_ratio	182487	cde	0.291425	0.083516	3.48945	0.000484012	0.127737	0.455113
Female	Lung cancer	Lym_Mono_ratio	182487	pnde	0.291425	0.083516	3.48945	0.000484012	0.127737	0.455113
Female	Lung cancer	Lym_Mono_ratio	182487	tnde	0.291425	0.083516	3.48945	0.000484012	0.127737	0.455113
Female	Lung cancer	Lym_Mono_ratio	182487	te	0.291148	0.0835099	3.48639	0.000489583	0.127472	0.454825
Female	Lung cancer	Lym_Mono_ratio	182487	tnie	-0.000276699	0.000450739	-0.613877	0.539296	-0.00116013	0.000606734
Female	Lung cancer	Lym_Mono_ratio	182487	pnie	-0.000276699	0.000450739	-0.613877	0.539296	-0.00116013	0.000606734
Female	Lung cancer	Lym_Mono_ratio	182487	pm	-0.00109557	0.00180246	-0.607822	0.543306	-0.00462833	0.00243718
Female	Lung cancer	Mono	182557	cde	0.292093	0.0834967	3.49825	0.000468314	0.128442	0.455743
Female	Lung cancer	Mono	182557	pnde	0.292093	0.0834967	3.49825	0.000468314	0.128442	0.455743
Female	Lung cancer	Mono	182557	tnde	0.292093	0.0834967	3.49825	0.000468314	0.128442	0.455743
Female	Lung cancer	Mono	182557	te	0.291722	0.0835002	3.49367	0.000476433	0.128065	0.45538
Female	Lung cancer	Mono	182557	tnie	-0.000370464	0.000831498	-0.445538	0.655931	-0.00200017	0.00125924
Female	Lung cancer	Mono	182557	pnie	-0.000370464	0.000831498	-0.445538	0.655931	-0.00200017	0.00125924
Female	Lung cancer	Mono	182557	pm	-0.00146442	0.00331055	-0.442349	0.658237	-0.00795297	0.00502414
Female	Lung cancer	Neu	182557	tnie	0.017524	0.00362112	4.83938	1.30243e-06	0.0104267	0.0246212
Female	Lung cancer	Neu	182557	pnie	0.017524	0.00362112	4.83938	1.30243e-06	0.0104267	0.0246212
Female	Lung cancer	Neu	182557	te	0.294594	0.0834993	3.5281	0.000418559	0.130938	0.458249
Female	Lung cancer	Neu	182557	cde	0.27707	0.0835203	3.31739	0.000908623	0.113373	0.440766
Female	Lung cancer	Neu	182557	pnde	0.27707	0.0835203	3.31739	0.000908623	0.113373	0.440766
Female	Lung cancer	Neu	182557	tnde	0.27707	0.0835203	3.31739	0.000908623	0.113373	0.440766
Female	Lung cancer	Neu	182557	pm	0.0680786	0.0215045	3.16578	0.00154667	0.0259305	0.110227
Female	Lung cancer	Neu_Lym_ratio	182556	te	0.294304	0.0834899	3.52502	0.000423449	0.130667	0.457941
Female	Lung cancer	Neu_Lym_ratio	182556	cde	0.288009	0.0834841	3.44986	0.00056088	0.124383	0.451634
Female	Lung cancer	Neu_Lym_ratio	182556	pnde	0.288009	0.0834841	3.44986	0.00056088	0.124383	0.451634
Female	Lung cancer	Neu_Lym_ratio	182556	tnde	0.288009	0.0834841	3.44986	0.00056088	0.124383	0.451634
Female	Lung cancer	Neu_Lym_ratio	182556	tnie	0.00629529	0.00255734	2.46166	0.0138297	0.001283	0.0113076
Female	Lung cancer	Neu_Lym_ratio	182556	pnie	0.00629529	0.00255734	2.46166	0.0138297	0.001283	0.0113076
Female	Lung cancer	Neu_Lym_ratio	182556	pm	0.0246147	0.0115464	2.1318	0.0330229	0.00198414	0.0472453
Female	Lung cancer	PLT	182904	te	0.291604	0.0834943	3.49251	0.00047851	0.127959	0.45525
Female	Lung cancer	PLT	182904	cde	0.287554	0.0834953	3.44396	0.00057327	0.123906	0.451202
Female	Lung cancer	PLT	182904	pnde	0.287554	0.0834953	3.44396	0.00057327	0.123906	0.451202
Female	Lung cancer	PLT	182904	tnde	0.287554	0.0834953	3.44396	0.00057327	0.123906	0.451202
Female	Lung cancer	PLT	182904	tnie	0.00405045	0.0020507	1.97515	0.048251	3.11451e-05	0.00806975
Female	Lung cancer	PLT	182904	pnie	0.00405045	0.0020507	1.97515	0.048251	3.11451e-05	0.00806975
Female	Lung cancer	PLT	182904	pm	0.0159813	0.00894331	1.78696	0.0739439	-0.00154722	0.0335099
Female	Lung cancer	PLT_Lym_ratio	182553	cde	0.290557	0.0835229	3.47877	0.00050372	0.126855	0.454259
Female	Lung cancer	PLT_Lym_ratio	182553	pnde	0.290557	0.0835229	3.47877	0.00050372	0.126855	0.454259
Female	Lung cancer	PLT_Lym_ratio	182553	tnde	0.290557	0.0835229	3.47877	0.00050372	0.126855	0.454259
Female	Lung cancer	PLT_Lym_ratio	182553	te	0.289862	0.0835364	3.46989	0.000520676	0.126134	0.45359
Female	Lung cancer	PLT_Lym_ratio	182553	tnie	-0.000695001	0.00118096	-0.588506	0.556193	-0.00300964	0.00161964
Female	Lung cancer	PLT_Lym_ratio	182553	pnie	-0.000695001	0.00118096	-0.588506	0.556193	-0.00300964	0.00161964
Female	Lung cancer	PLT_Lym_ratio	182553	pm	-0.00276292	0.0047589	-0.580581	0.561523	-0.0120902	0.00656434
Female	Lung cancer	sys_infammation	182553	te	0.295864	0.0834828	3.54402	0.000394081	0.132241	0.459488
Female	Lung cancer	sys_infammation	182553	cde	0.286414	0.0834748	3.43114	0.00060104	0.122806	0.450022
Female	Lung cancer	sys_infammation	182553	pnde	0.286414	0.0834748	3.43114	0.00060104	0.122806	0.450022
Female	Lung cancer	sys_infammation	182553	tnde	0.286414	0.0834748	3.43114	0.00060104	0.122806	0.450022
Female	Lung cancer	sys_infammation	182553	tnie	0.00945033	0.00312274	3.02629	0.00247571	0.00332987	0.0155708
Female	Lung cancer	sys_infammation	182553	pnie	0.00945033	0.00312274	3.02629	0.00247571	0.00332987	0.0155708
Female	Lung cancer	sys_infammation	182553	pm	0.0367254	0.0148529	2.4726	0.0134133	0.00761421	0.0658367
Female	Lung cancer	WBC	182905	tnie	0.0151405	0.00316299	4.78678	1.6948e-06	0.00894119	0.0213399
Female	Lung cancer	WBC	182905	pnie	0.0151405	0.00316299	4.78678	1.6948e-06	0.00894119	0.0213399
Female	Lung cancer	WBC	182905	te	0.290873	0.0835108	3.48306	0.00049571	0.127195	0.454552
Female	Lung cancer	WBC	182905	cde	0.275733	0.0835308	3.30097	0.000963499	0.112016	0.43945
Female	Lung cancer	WBC	182905	pnde	0.275733	0.0835308	3.30097	0.000963499	0.112016	0.43945
Female	Lung cancer	WBC	182905	tnde	0.275733	0.0835308	3.30097	0.000963499	0.112016	0.43945
Female	Lung cancer	WBC	182905	pm	0.0595369	0.0190967	3.11765	0.00182301	0.022108	0.0969658
Female	Ovarian cancer	CRP	177655	cde	0.434026	0.140011	3.09994	0.0019356	0.159609	0.708443
Female	Ovarian cancer	CRP	177655	pnde	0.434026	0.140011	3.09994	0.0019356	0.159609	0.708443
Female	Ovarian cancer	CRP	177655	tnde	0.434026	0.140011	3.09994	0.0019356	0.159609	0.708443
Female	Ovarian cancer	CRP	177655	te	0.433445	0.140012	3.09578	0.00196299	0.159027	0.707863
Female	Ovarian cancer	CRP	177655	tnie	-0.000581628	0.000724593	-0.802696	0.42215	-0.0020018	0.000838548
Female	Ovarian cancer	CRP	177655	pnie	-0.000581628	0.000724593	-0.802696	0.42215	-0.0020018	0.000838548
Female	Ovarian cancer	CRP	177655	pm	-0.00165411	0.00210637	-0.785291	0.432283	-0.00578252	0.0024743
Female	Ovarian cancer	Lym	182557	cde	0.547267	0.134098	4.0811	4.48223e-05	0.28444	0.810094
Female	Ovarian cancer	Lym	182557	pnde	0.547267	0.134098	4.0811	4.48223e-05	0.28444	0.810094
Female	Ovarian cancer	Lym	182557	tnde	0.547267	0.134098	4.0811	4.48223e-05	0.28444	0.810094
Female	Ovarian cancer	Lym	182557	te	0.547262	0.134098	4.08106	4.48305e-05	0.284435	0.81009
Female	Ovarian cancer	Lym	182557	tnie	-5.01872e-06	0.000268417	-0.0186974	0.985082	-0.000531107	0.00052107
Female	Ovarian cancer	Lym	182557	pnie	-5.01872e-06	0.000268417	-0.0186974	0.985082	-0.000531107	0.00052107
Female	Ovarian cancer	Lym	182557	pm	-1.19077e-05	0.000636873	-0.0186972	0.985083	-0.00126016	0.00123634
Female	Ovarian cancer	Lym_Mono_ratio	182487	cde	0.547307	0.134093	4.08156	4.47351e-05	0.28449	0.810123
Female	Ovarian cancer	Lym_Mono_ratio	182487	pnde	0.547307	0.134093	4.08156	4.47351e-05	0.28449	0.810123
Female	Ovarian cancer	Lym_Mono_ratio	182487	tnde	0.547307	0.134093	4.08156	4.47351e-05	0.28449	0.810123
Female	Ovarian cancer	Lym_Mono_ratio	182487	te	0.547054	0.134092	4.07969	4.50966e-05	0.284238	0.80987
Female	Ovarian cancer	Lym_Mono_ratio	182487	tnie	-0.000252492	0.000613665	-0.411449	0.680743	-0.00145525	0.00095027
Female	Ovarian cancer	Lym_Mono_ratio	182487	pnie	-0.000252492	0.000613665	-0.411449	0.680743	-0.00145525	0.00095027
Female	Ovarian cancer	Lym_Mono_ratio	182487	pm	-0.000599324	0.00146116	-0.410171	0.681681	-0.00346314	0.00226449
Female	Ovarian cancer	Mono	182557	cde	0.547372	0.134101	4.08179	4.46902e-05	0.284539	0.810205
Female	Ovarian cancer	Mono	182557	pnde	0.547372	0.134101	4.08179	4.46902e-05	0.284539	0.810205
Female	Ovarian cancer	Mono	182557	tnde	0.547372	0.134101	4.08179	4.46902e-05	0.284539	0.810205
Female	Ovarian cancer	Mono	182557	te	0.547288	0.134101	4.08116	4.48105e-05	0.284455	0.810121
Female	Ovarian cancer	Mono	182557	tnie	-8.37966e-05	0.000265076	-0.316123	0.751909	-0.000603336	0.000435743
Female	Ovarian cancer	Mono	182557	pnie	-8.37966e-05	0.000265076	-0.316123	0.751909	-0.000603336	0.000435743
Female	Ovarian cancer	Mono	182557	pm	-0.000198822	0.000630065	-0.315558	0.752338	-0.00143373	0.00103608
Female	Ovarian cancer	Neu	182557	te	0.547057	0.134102	4.0794	4.51526e-05	0.284221	0.809893
Female	Ovarian cancer	Neu	182557	cde	0.538359	0.134187	4.012	6.02055e-05	0.275357	0.801361
Female	Ovarian cancer	Neu	182557	pnde	0.538359	0.134187	4.012	6.02055e-05	0.275357	0.801361
Female	Ovarian cancer	Neu	182557	tnde	0.538359	0.134187	4.012	6.02055e-05	0.275357	0.801361
Female	Ovarian cancer	Neu	182557	tnie	0.00869807	0.00477352	1.82215	0.0684322	-0.000657856	0.018054
Female	Ovarian cancer	Neu	182557	pnie	0.00869807	0.00477352	1.82215	0.0684322	-0.000657856	0.018054
Female	Ovarian cancer	Neu	182557	pm	0.0205538	0.0118515	1.73428	0.082869	-0.00267474	0.0437824
Female	Ovarian cancer	Neu_Lym_ratio	182556	te	0.546893	0.134081	4.07882	4.52648e-05	0.284099	0.809687
Female	Ovarian cancer	Neu_Lym_ratio	182556	cde	0.541745	0.134137	4.03873	5.37403e-05	0.278841	0.80465
Female	Ovarian cancer	Neu_Lym_ratio	182556	pnde	0.541745	0.134137	4.03873	5.37403e-05	0.278841	0.80465
Female	Ovarian cancer	Neu_Lym_ratio	182556	tnde	0.541745	0.134137	4.03873	5.37403e-05	0.278841	0.80465
Female	Ovarian cancer	Neu_Lym_ratio	182556	tnie	0.00514708	0.00366028	1.4062	0.159665	-0.00202693	0.0123211
Female	Ovarian cancer	Neu_Lym_ratio	182556	pnie	0.00514708	0.00366028	1.4062	0.159665	-0.00202693	0.0123211
Female	Ovarian cancer	Neu_Lym_ratio	182556	pm	0.0121871	0.00893495	1.36398	0.172575	-0.00532512	0.0296993
Female	Ovarian cancer	PLT	182904	cde	0.547817	0.134107	4.08494	4.4089e-05	0.284973	0.810661
Female	Ovarian cancer	PLT	182904	pnde	0.547817	0.134107	4.08494	4.4089e-05	0.284973	0.810661
Female	Ovarian cancer	PLT	182904	tnde	0.547817	0.134107	4.08494	4.4089e-05	0.284973	0.810661
Female	Ovarian cancer	PLT	182904	te	0.546434	0.13408	4.07544	4.59279e-05	0.283642	0.809225
Female	Ovarian cancer	PLT	182904	tnie	-0.00138344	0.00280838	-0.492611	0.622288	-0.00688776	0.00412089
Female	Ovarian cancer	PLT	182904	pnie	-0.00138344	0.00280838	-0.492611	0.622288	-0.00688776	0.00412089
Female	Ovarian cancer	PLT	182904	pm	-0.00328844	0.00670816	-0.490215	0.623982	-0.0164362	0.00985931
Female	Ovarian cancer	PLT_Lym_ratio	182553	cde	0.547871	0.134115	4.08507	4.40629e-05	0.28501	0.810733
Female	Ovarian cancer	PLT_Lym_ratio	182553	pnde	0.547871	0.134115	4.08507	4.40629e-05	0.28501	0.810733
Female	Ovarian cancer	PLT_Lym_ratio	182553	tnde	0.547871	0.134115	4.08507	4.40629e-05	0.28501	0.810733
Female	Ovarian cancer	PLT_Lym_ratio	182553	te	0.547284	0.134104	4.08105	4.48332e-05	0.284445	0.810123
Female	Ovarian cancer	PLT_Lym_ratio	182553	tnie	-0.000587384	0.001698	-0.345926	0.729398	-0.00391541	0.00274064
Female	Ovarian cancer	PLT_Lym_ratio	182553	pnie	-0.000587384	0.001698	-0.345926	0.729398	-0.00391541	0.00274064
Female	Ovarian cancer	PLT_Lym_ratio	182553	pm	-0.00139403	0.00403905	-0.345138	0.729991	-0.00931043	0.00652237
Female	Ovarian cancer	sys_infammation	182553	te	0.547125	0.134088	4.08034	4.49698e-05	0.284317	0.809933
Female	Ovarian cancer	sys_infammation	182553	cde	0.543177	0.134164	4.0486	5.15252e-05	0.28022	0.806134
Female	Ovarian cancer	sys_infammation	182553	pnde	0.543177	0.134164	4.0486	5.15252e-05	0.28022	0.806134
Female	Ovarian cancer	sys_infammation	182553	tnde	0.543177	0.134164	4.0486	5.15252e-05	0.28022	0.806134
Female	Ovarian cancer	sys_infammation	182553	tnie	0.00394808	0.00437767	0.901868	0.367127	-0.00463199	0.0125282
Female	Ovarian cancer	sys_infammation	182553	pnie	0.00394808	0.00437767	0.901868	0.367127	-0.00463199	0.0125282
Female	Ovarian cancer	sys_infammation	182553	pm	0.00935073	0.0104918	0.891244	0.372798	-0.0112128	0.0299142
Female	Ovarian cancer	WBC	182905	te	0.546399	0.134089	4.07489	4.60355e-05	0.283589	0.809209
Female	Ovarian cancer	WBC	182905	cde	0.541148	0.134145	4.03406	5.48214e-05	0.278229	0.804067
Female	Ovarian cancer	WBC	182905	pnde	0.541148	0.134145	4.03406	5.48214e-05	0.278229	0.804067
Female	Ovarian cancer	WBC	182905	tnde	0.541148	0.134145	4.03406	5.48214e-05	0.278229	0.804067
Female	Ovarian cancer	WBC	182905	tnie	0.005251	0.00388418	1.35189	0.176409	-0.00236185	0.0128638
Female	Ovarian cancer	WBC	182905	pnie	0.005251	0.00388418	1.35189	0.176409	-0.00236185	0.0128638
Female	Ovarian cancer	WBC	182905	pm	0.0124409	0.00946053	1.31503	0.188499	-0.00610139	0.0309832
Female	Stomach cancer	CRP	177655	cde	0.72213	0.234961	3.0734	0.00211632	0.261615	1.18265
Female	Stomach cancer	CRP	177655	pnde	0.72213	0.234961	3.0734	0.00211632	0.261615	1.18265
Female	Stomach cancer	CRP	177655	tnde	0.72213	0.234961	3.0734	0.00211632	0.261615	1.18265
Female	Stomach cancer	CRP	177655	te	0.72163	0.234963	3.07125	0.00213162	0.261111	1.18215
Female	Stomach cancer	CRP	177655	tnie	-0.000500628	0.00103078	-0.48568	0.627194	-0.00252092	0.00151966
Female	Stomach cancer	CRP	177655	pnie	-0.000500628	0.00103078	-0.48568	0.627194	-0.00252092	0.00151966
Female	Stomach cancer	CRP	177655	pm	-0.000974152	0.00201869	-0.482567	0.629403	-0.00493071	0.0029824
Female	Stomach cancer	Lym	182557	te	0.60983	0.242882	2.51081	0.0120455	0.13379	1.08587
Female	Stomach cancer	Lym	182557	cde	0.609254	0.242883	2.50843	0.012127	0.133212	1.0853
Female	Stomach cancer	Lym	182557	pnde	0.609254	0.242883	2.50843	0.012127	0.133212	1.0853
Female	Stomach cancer	Lym	182557	tnde	0.609254	0.242883	2.50843	0.012127	0.133212	1.0853
Female	Stomach cancer	Lym	182557	tnie	0.000576002	0.00102384	0.562592	0.573712	-0.00143068	0.00258268
Female	Stomach cancer	Lym	182557	pnie	0.000576002	0.00102384	0.562592	0.573712	-0.00143068	0.00258268
Female	Stomach cancer	Lym	182557	pm	0.00126126	0.00227031	0.555545	0.578522	-0.00318847	0.00571099
Female	Stomach cancer	Lym_Mono_ratio	182487	te	0.610575	0.242774	2.515	0.0119033	0.134747	1.0864
Female	Stomach cancer	Lym_Mono_ratio	182487	cde	0.610108	0.242777	2.51304	0.0119696	0.134274	1.08594
Female	Stomach cancer	Lym_Mono_ratio	182487	pnde	0.610108	0.242777	2.51304	0.0119696	0.134274	1.08594
Female	Stomach cancer	Lym_Mono_ratio	182487	tnde	0.610108	0.242777	2.51304	0.0119696	0.134274	1.08594
Female	Stomach cancer	Lym_Mono_ratio	182487	tnie	0.000466955	0.00119329	0.391319	0.695561	-0.00187184	0.00280575
Female	Stomach cancer	Lym_Mono_ratio	182487	pnie	0.000466955	0.00119329	0.391319	0.695561	-0.00187184	0.00280575
Female	Stomach cancer	Lym_Mono_ratio	182487	pm	0.00102163	0.00262682	0.388924	0.697332	-0.00412683	0.0061701
Female	Stomach cancer	Mono	182557	cde	0.610666	0.24276	2.51551	0.0118859	0.134865	1.08647
Female	Stomach cancer	Mono	182557	pnde	0.610666	0.24276	2.51551	0.0118859	0.134865	1.08647
Female	Stomach cancer	Mono	182557	tnde	0.610666	0.24276	2.51551	0.0118859	0.134865	1.08647
Female	Stomach cancer	Mono	182557	te	0.610575	0.242761	2.51513	0.0118988	0.134773	1.08638
Female	Stomach cancer	Mono	182557	tnie	-9.09982e-05	0.00039111	-0.232666	0.81602	-0.00085756	0.000675564
Female	Stomach cancer	Mono	182557	pnie	-9.09982e-05	0.00039111	-0.232666	0.81602	-0.00085756	0.000675564
Female	Stomach cancer	Mono	182557	pm	-0.000199147	0.000858042	-0.232094	0.816465	-0.00188088	0.00148259
Female	Stomach cancer	Neu	182557	te	0.609191	0.242739	2.50965	0.0120851	0.133431	1.08495
Female	Stomach cancer	Neu	182557	cde	0.587967	0.242944	2.42018	0.015513	0.111806	1.06413
Female	Stomach cancer	Neu	182557	pnde	0.587967	0.242944	2.42018	0.015513	0.111806	1.06413
Female	Stomach cancer	Neu	182557	tnde	0.587967	0.242944	2.42018	0.015513	0.111806	1.06413
Female	Stomach cancer	Neu	182557	tnie	0.0212243	0.00966294	2.19647	0.0280584	0.00228533	0.0401634
Female	Stomach cancer	Neu	182557	pnie	0.0212243	0.00966294	2.19647	0.0280584	0.00228533	0.0401634
Female	Stomach cancer	Neu	182557	pm	0.046033	0.0246593	1.86676	0.0619354	-0.00229841	0.0943644
Female	Stomach cancer	Neu_Lym_ratio	182556	te	0.610767	0.242657	2.517	0.011836	0.135168	1.08637
Female	Stomach cancer	Neu_Lym_ratio	182556	cde	0.604286	0.242767	2.48916	0.0128045	0.128472	1.0801
Female	Stomach cancer	Neu_Lym_ratio	182556	pnde	0.604286	0.242767	2.48916	0.0128045	0.128472	1.0801
Female	Stomach cancer	Neu_Lym_ratio	182556	tnde	0.604286	0.242767	2.48916	0.0128045	0.128472	1.0801
Female	Stomach cancer	Neu_Lym_ratio	182556	tnie	0.00648036	0.00722395	0.897066	0.369684	-0.00767832	0.020639
Female	Stomach cancer	Neu_Lym_ratio	182556	pnie	0.00648036	0.00722395	0.897066	0.369684	-0.00767832	0.020639
Female	Stomach cancer	Neu_Lym_ratio	182556	pm	0.0141323	0.0162242	0.871066	0.383718	-0.0176665	0.0459312
Female	Stomach cancer	PLT	182904	tnie	0.0159225	0.0063216	2.51875	0.0117772	0.00353242	0.0283127
Female	Stomach cancer	PLT	182904	pnie	0.0159225	0.0063216	2.51875	0.0117772	0.00353242	0.0283127
Female	Stomach cancer	PLT	182904	te	0.608645	0.242701	2.5078	0.0121487	0.132959	1.08433
Female	Stomach cancer	PLT	182904	cde	0.592722	0.242779	2.4414	0.0146303	0.116884	1.06856
Female	Stomach cancer	PLT	182904	pnde	0.592722	0.242779	2.4414	0.0146303	0.116884	1.06856
Female	Stomach cancer	PLT	182904	tnde	0.592722	0.242779	2.4414	0.0146303	0.116884	1.06856
Female	Stomach cancer	PLT	182904	pm	0.034648	0.0169341	2.04605	0.0407514	0.00145779	0.0678382
Female	Stomach cancer	PLT_Lym_ratio	182553	te	0.611111	0.242641	2.51858	0.0117829	0.135543	1.08668
Female	Stomach cancer	PLT_Lym_ratio	182553	cde	0.608048	0.242658	2.50578	0.0122182	0.132447	1.08365
Female	Stomach cancer	PLT_Lym_ratio	182553	pnde	0.608048	0.242658	2.50578	0.0122182	0.132447	1.08365
Female	Stomach cancer	PLT_Lym_ratio	182553	tnde	0.608048	0.242658	2.50578	0.0122182	0.132447	1.08365
Female	Stomach cancer	PLT_Lym_ratio	182553	tnie	0.00306226	0.00350704	0.873176	0.382567	-0.00381141	0.00993593
Female	Stomach cancer	PLT_Lym_ratio	182553	pnie	0.00306226	0.00350704	0.873176	0.382567	-0.00381141	0.00993593
Female	Stomach cancer	PLT_Lym_ratio	182553	pm	0.00668685	0.00788105	0.848472	0.396175	-0.00875973	0.0221334
Female	Stomach cancer	sys_infammation	182553	te	0.609965	0.242541	2.51489	0.0119069	0.134593	1.08534
Female	Stomach cancer	sys_infammation	182553	cde	0.591022	0.242712	2.43507	0.0148887	0.115315	1.06673
Female	Stomach cancer	sys_infammation	182553	pnde	0.591022	0.242712	2.43507	0.0148887	0.115315	1.06673
Female	Stomach cancer	sys_infammation	182553	tnde	0.591022	0.242712	2.43507	0.0148887	0.115315	1.06673
Female	Stomach cancer	sys_infammation	182553	tnie	0.0189433	0.00890596	2.12703	0.0334172	0.00148792	0.0363986
Female	Stomach cancer	sys_infammation	182553	pnie	0.0189433	0.00890596	2.12703	0.0334172	0.00148792	0.0363986
Female	Stomach cancer	sys_infammation	182553	pm	0.0410945	0.0225232	1.82454	0.0680701	-0.00305012	0.0852391
Female	Stomach cancer	WBC	182905	te	0.608659	0.242831	2.50651	0.0121928	0.132719	1.0846
Female	Stomach cancer	WBC	182905	cde	0.592566	0.242976	2.43878	0.0147369	0.116341	1.06879
Female	Stomach cancer	WBC	182905	pnde	0.592566	0.242976	2.43878	0.0147369	0.116341	1.06879
Female	Stomach cancer	WBC	182905	tnde	0.592566	0.242976	2.43878	0.0147369	0.116341	1.06879
Female	Stomach cancer	WBC	182905	tnie	0.0160932	0.00796478	2.02055	0.0433265	0.000482547	0.0317039
Female	Stomach cancer	WBC	182905	pnie	0.0160932	0.00796478	2.02055	0.0433265	0.000482547	0.0317039
Female	Stomach cancer	WBC	182905	pm	0.0350159	0.0199784	1.75269	0.0796553	-0.004141	0.0741727
Female	Uterine cancer	CRP	177655	cde	0.321365	0.113945	2.82035	0.00479707	0.0980371	0.544693
Female	Uterine cancer	CRP	177655	pnde	0.321365	0.113945	2.82035	0.00479707	0.0980371	0.544693
Female	Uterine cancer	CRP	177655	tnde	0.321365	0.113945	2.82035	0.00479707	0.0980371	0.544693
Female	Uterine cancer	CRP	177655	te	0.321176	0.113945	2.8187	0.00482188	0.0978483	0.544504
Female	Uterine cancer	CRP	177655	tnie	-0.000188976	0.000358225	-0.527534	0.597823	-0.000891084	0.000513132
Female	Uterine cancer	CRP	177655	pnie	-0.000188976	0.000358225	-0.527534	0.597823	-0.000891084	0.000513132
Female	Uterine cancer	CRP	177655	pm	-0.000687989	0.00132086	-0.520863	0.602462	-0.00327684	0.00190086
Female	Uterine cancer	Lym	182557	te	0.280922	0.115529	2.43161	0.0150317	0.0544893	0.507354
Female	Uterine cancer	Lym	182557	cde	0.280909	0.115528	2.43152	0.0150357	0.0544779	0.50734
Female	Uterine cancer	Lym	182557	pnde	0.280909	0.115528	2.43152	0.0150357	0.0544779	0.50734
Female	Uterine cancer	Lym	182557	tnde	0.280909	0.115528	2.43152	0.0150357	0.0544779	0.50734
Female	Uterine cancer	Lym	182557	tnie	1.27148e-05	0.00021015	0.0605033	0.951755	-0.000399172	0.000424601
Female	Uterine cancer	Lym	182557	pnie	1.27148e-05	0.00021015	0.0605033	0.951755	-0.000399172	0.000424601
Female	Uterine cancer	Lym	182557	pm	5.19152e-05	0.000858172	0.0604951	0.951761	-0.00163007	0.0017339
Female	Uterine cancer	Lym_Mono_ratio	182487	cde	0.280895	0.115521	2.43156	0.015034	0.0544789	0.507312
Female	Uterine cancer	Lym_Mono_ratio	182487	pnde	0.280895	0.115521	2.43156	0.015034	0.0544789	0.507312
Female	Uterine cancer	Lym_Mono_ratio	182487	tnde	0.280895	0.115521	2.43156	0.015034	0.0544789	0.507312
Female	Uterine cancer	Lym_Mono_ratio	182487	te	0.280253	0.115523	2.42596	0.0152681	0.0538327	0.506673
Female	Uterine cancer	Lym_Mono_ratio	182487	tnie	-0.00064258	0.000657746	-0.976942	0.328598	-0.00193174	0.000646579
Female	Uterine cancer	Lym_Mono_ratio	182487	pnie	-0.00064258	0.000657746	-0.976942	0.328598	-0.00193174	0.000646579
Female	Uterine cancer	Lym_Mono_ratio	182487	pm	-0.00262998	0.00285704	-0.920526	0.357298	-0.00822968	0.00296972
Female	Uterine cancer	Mono	182557	cde	0.281389	0.115534	2.43554	0.0148694	0.0549458	0.507832
Female	Uterine cancer	Mono	182557	pnde	0.281389	0.115534	2.43554	0.0148694	0.0549458	0.507832
Female	Uterine cancer	Mono	182557	tnde	0.281389	0.115534	2.43554	0.0148694	0.0549458	0.507832
Female	Uterine cancer	Mono	182557	te	0.281195	0.115535	2.43385	0.0149393	0.0547502	0.50764
Female	Uterine cancer	Mono	182557	tnie	-0.000193709	0.00054378	-0.356227	0.72167	-0.0012595	0.000872081
Female	Uterine cancer	Mono	182557	pnie	-0.000193709	0.00054378	-0.356227	0.72167	-0.0012595	0.000872081
Female	Uterine cancer	Mono	182557	pm	-0.000790344	0.00223776	-0.353185	0.72395	-0.00517628	0.00359559
Female	Uterine cancer	Neu	182557	te	0.28143	0.115522	2.43616	0.0148441	0.0550112	0.50785
Female	Uterine cancer	Neu	182557	cde	0.272566	0.115574	2.35838	0.018355	0.0460462	0.499087
Female	Uterine cancer	Neu	182557	pnde	0.272566	0.115574	2.35838	0.018355	0.0460462	0.499087
Female	Uterine cancer	Neu	182557	tnde	0.272566	0.115574	2.35838	0.018355	0.0460462	0.499087
Female	Uterine cancer	Neu	182557	tnie	0.00886398	0.00386208	2.29513	0.0217255	0.00129445	0.0164335
Female	Uterine cancer	Neu	182557	pnie	0.00886398	0.00386208	2.29513	0.0217255	0.00129445	0.0164335
Female	Uterine cancer	Neu	182557	pm	0.0359761	0.0201418	1.78614	0.0740764	-0.00350111	0.0754533
Female	Uterine cancer	Neu_Lym_ratio	182556	te	0.28042	0.11551	2.42767	0.015196	0.0540249	0.506815
Female	Uterine cancer	Neu_Lym_ratio	182556	cde	0.274567	0.115552	2.37614	0.0174948	0.0480898	0.501044
Female	Uterine cancer	Neu_Lym_ratio	182556	pnde	0.274567	0.115552	2.37614	0.0174948	0.0480898	0.501044
Female	Uterine cancer	Neu_Lym_ratio	182556	tnde	0.274567	0.115552	2.37614	0.0174948	0.0480898	0.501044
Female	Uterine cancer	Neu_Lym_ratio	182556	tnie	0.00585284	0.00298085	1.96348	0.0495903	1.04852e-05	0.0116952
Female	Uterine cancer	Neu_Lym_ratio	182556	pnie	0.00585284	0.00298085	1.96348	0.0495903	1.04852e-05	0.0116952
Female	Uterine cancer	Neu_Lym_ratio	182556	pm	0.0238648	0.0148201	1.6103	0.107333	-0.00518214	0.0529118
Female	Uterine cancer	PLT	182904	cde	0.2761	0.115537	2.3897	0.0168621	0.0496507	0.502549
Female	Uterine cancer	PLT	182904	pnde	0.2761	0.115537	2.3897	0.0168621	0.0496507	0.502549
Female	Uterine cancer	PLT	182904	tnde	0.2761	0.115537	2.3897	0.0168621	0.0496507	0.502549
Female	Uterine cancer	PLT	182904	te	0.275542	0.115507	2.38549	0.0170562	0.0491519	0.501932
Female	Uterine cancer	PLT	182904	tnie	-0.000557839	0.00225884	-0.246958	0.80494	-0.00498508	0.0038694
Female	Uterine cancer	PLT	182904	pnie	-0.000557839	0.00225884	-0.246958	0.80494	-0.00498508	0.0038694
Female	Uterine cancer	PLT	182904	pm	-0.00231687	0.0094191	-0.245976	0.805701	-0.020778	0.0161442
Female	Uterine cancer	PLT_Lym_ratio	182553	cde	0.281627	0.115548	2.43731	0.014797	0.0551566	0.508098
Female	Uterine cancer	PLT_Lym_ratio	182553	pnde	0.281627	0.115548	2.43731	0.014797	0.0551566	0.508098
Female	Uterine cancer	PLT_Lym_ratio	182553	tnde	0.281627	0.115548	2.43731	0.014797	0.0551566	0.508098
Female	Uterine cancer	PLT_Lym_ratio	182553	te	0.281116	0.115533	2.43321	0.0149656	0.0546756	0.507556
Female	Uterine cancer	PLT_Lym_ratio	182553	tnie	-0.000511416	0.00138056	-0.37044	0.711055	-0.00321727	0.00219444
Female	Uterine cancer	PLT_Lym_ratio	182553	pnie	-0.000511416	0.00138056	-0.37044	0.711055	-0.00321727	0.00219444
Female	Uterine cancer	PLT_Lym_ratio	182553	pm	-0.00208744	0.00568133	-0.367421	0.713305	-0.0132226	0.00904776
Female	Uterine cancer	sys_infammation	182553	te	0.28038	0.115515	2.42722	0.0152152	0.0539747	0.506786
Female	Uterine cancer	sys_infammation	182553	cde	0.275477	0.11558	2.38344	0.0171517	0.0489453	0.502009
Female	Uterine cancer	sys_infammation	182553	pnde	0.275477	0.11558	2.38344	0.0171517	0.0489453	0.502009
Female	Uterine cancer	sys_infammation	182553	tnde	0.275477	0.11558	2.38344	0.0171517	0.0489453	0.502009
Female	Uterine cancer	sys_infammation	182553	tnie	0.00490318	0.00354963	1.38132	0.167181	-0.00205398	0.0118603
Female	Uterine cancer	sys_infammation	182553	pnie	0.00490318	0.00354963	1.38132	0.167181	-0.00205398	0.0118603
Female	Uterine cancer	sys_infammation	182553	pm	0.0200045	0.0161328	1.23999	0.214978	-0.0116152	0.0516242
Female	Uterine cancer	WBC	182905	te	0.27624	0.115509	2.39151	0.0167793	0.0498471	0.502633
Female	Uterine cancer	WBC	182905	cde	0.27025	0.115536	2.33909	0.0193306	0.0438032	0.496697
Female	Uterine cancer	WBC	182905	pnde	0.27025	0.115536	2.33909	0.0193306	0.0438032	0.496697
Female	Uterine cancer	WBC	182905	tnde	0.27025	0.115536	2.33909	0.0193306	0.0438032	0.496697
Female	Uterine cancer	WBC	182905	tnie	0.00598979	0.00313645	1.90973	0.0561676	-0.000157548	0.0121371
Female	Uterine cancer	WBC	182905	pnie	0.00598979	0.00313645	1.90973	0.0561676	-0.000157548	0.0121371
Female	Uterine cancer	WBC	182905	pm	0.0247417	0.0156978	1.57612	0.114997	-0.00602544	0.0555088
Male	Bladder cancer	CRP	177655	te	0.372983	0.154522	2.41379	0.0157874	0.0701265	0.67584
Male	Bladder cancer	CRP	177655	cde	0.372092	0.154518	2.40809	0.0160364	0.0692427	0.674941
Male	Bladder cancer	CRP	177655	pnde	0.372092	0.154518	2.40809	0.0160364	0.0692427	0.674941
Male	Bladder cancer	CRP	177655	tnde	0.372092	0.154518	2.40809	0.0160364	0.0692427	0.674941
Male	Bladder cancer	CRP	177655	tnie	0.000891384	0.00120765	0.738114	0.460445	-0.00147557	0.00325834
Male	Bladder cancer	CRP	177655	pnie	0.000891384	0.00120765	0.738114	0.460445	-0.00147557	0.00325834
Male	Bladder cancer	CRP	177655	pm	0.00286193	0.00399044	0.717198	0.473252	-0.00495918	0.010683
Male	Bladder cancer	Lym	158455	cde	0.341581	0.154276	2.21409	0.0268225	0.0392058	0.643957
Male	Bladder cancer	Lym	158455	pnde	0.341581	0.154276	2.21409	0.0268225	0.0392058	0.643957
Male	Bladder cancer	Lym	158455	tnde	0.341581	0.154276	2.21409	0.0268225	0.0392058	0.643957
Male	Bladder cancer	Lym	158455	te	0.338613	0.154277	2.19483	0.0281756	0.0362348	0.640991
Male	Bladder cancer	Lym	158455	tnie	-0.00296835	0.00300454	-0.987956	0.323174	-0.00885713	0.00292043
Male	Bladder cancer	Lym	158455	pnie	-0.00296835	0.00300454	-0.987956	0.323174	-0.00885713	0.00292043
Male	Bladder cancer	Lym	158455	pm	-0.0103493	0.0112519	-0.919784	0.357686	-0.0324027	0.011704
Male	Bladder cancer	Lym_Mono_ratio	182487	cde	0.340192	0.154252	2.20543	0.0274239	0.0378637	0.64252
Male	Bladder cancer	Lym_Mono_ratio	182487	pnde	0.340192	0.154252	2.20543	0.0274239	0.0378637	0.64252
Male	Bladder cancer	Lym_Mono_ratio	182487	tnde	0.340192	0.154252	2.20543	0.0274239	0.0378637	0.64252
Male	Bladder cancer	Lym_Mono_ratio	182487	te	0.34007	0.154254	2.20462	0.0274807	0.0377391	0.642402
Male	Bladder cancer	Lym_Mono_ratio	182487	tnie	-0.000121655	0.00182543	-0.0666446	0.946865	-0.00369943	0.00345612
Male	Bladder cancer	Lym_Mono_ratio	182487	pnie	-0.000121655	0.00182543	-0.0666446	0.946865	-0.00369943	0.00345612
Male	Bladder cancer	Lym_Mono_ratio	182487	pm	-0.000422029	0.00633604	-0.0666077	0.946894	-0.0128404	0.0119964
Male	Bladder cancer	Mono	158455	cde	0.340238	0.154251	2.20574	0.0274023	0.0379111	0.642564
Male	Bladder cancer	Mono	158455	pnde	0.340238	0.154251	2.20574	0.0274023	0.0379111	0.642564
Male	Bladder cancer	Mono	158455	tnde	0.340238	0.154251	2.20574	0.0274023	0.0379111	0.642564
Male	Bladder cancer	Mono	158455	te	0.339838	0.154252	2.20313	0.0275854	0.0375093	0.642166
Male	Bladder cancer	Mono	158455	tnie	-0.000399725	0.000610174	-0.6551	0.512403	-0.00159564	0.000796193
Male	Bladder cancer	Mono	158455	pnie	-0.000399725	0.000610174	-0.6551	0.512403	-0.00159564	0.000796193
Male	Bladder cancer	Mono	158455	pm	-0.00138766	0.00218555	-0.634924	0.525478	-0.00567126	0.00289594
Male	Bladder cancer	Neu	158455	te	0.334986	0.15426	2.17158	0.0298877	0.0326432	0.637329
Male	Bladder cancer	Neu	158455	cde	0.326073	0.154429	2.11147	0.0347315	0.0233977	0.628749
Male	Bladder cancer	Neu	158455	pnde	0.326073	0.154429	2.11147	0.0347315	0.0233977	0.628749
Male	Bladder cancer	Neu	158455	tnde	0.326073	0.154429	2.11147	0.0347315	0.0233977	0.628749
Male	Bladder cancer	Neu	158455	tnie	0.008913	0.00502821	1.7726	0.076295	-0.000942107	0.0187681
Male	Bladder cancer	Neu	158455	pnie	0.008913	0.00502821	1.7726	0.076295	-0.000942107	0.0187681
Male	Bladder cancer	Neu	158455	pm	0.0311728	0.0214463	1.45353	0.146076	-0.0108611	0.0732067
Male	Bladder cancer	Neu_Lym_ratio	182556	te	0.339107	0.154231	2.1987	0.0278994	0.0368202	0.641395
Male	Bladder cancer	Neu_Lym_ratio	182556	cde	0.333167	0.154405	2.15775	0.030947	0.0305396	0.635795
Male	Bladder cancer	Neu_Lym_ratio	182556	pnde	0.333167	0.154405	2.15775	0.030947	0.0305396	0.635795
Male	Bladder cancer	Neu_Lym_ratio	182556	tnde	0.333167	0.154405	2.15775	0.030947	0.0305396	0.635795
Male	Bladder cancer	Neu_Lym_ratio	182556	tnie	0.00594023	0.00633164	0.938182	0.348151	-0.00646955	0.01835
Male	Bladder cancer	Neu_Lym_ratio	182556	pnie	0.00594023	0.00633164	0.938182	0.348151	-0.00646955	0.01835
Male	Bladder cancer	Neu_Lym_ratio	182556	pm	0.0205937	0.0233079	0.883549	0.37694	-0.025089	0.0662764
Male	Bladder cancer	PLT	158747	cde	0.335018	0.154226	2.17226	0.029836	0.0327415	0.637294
Male	Bladder cancer	PLT	158747	pnde	0.335018	0.154226	2.17226	0.029836	0.0327415	0.637294
Male	Bladder cancer	PLT	158747	tnde	0.335018	0.154226	2.17226	0.029836	0.0327415	0.637294
Male	Bladder cancer	PLT	158747	te	0.334342	0.154208	2.16813	0.030149	0.0321004	0.636585
Male	Bladder cancer	PLT	158747	tnie	-0.000675484	0.00159037	-0.424734	0.671031	-0.00379255	0.00244158
Male	Bladder cancer	PLT	158747	pnie	-0.000675484	0.00159037	-0.424734	0.671031	-0.00379255	0.00244158
Male	Bladder cancer	PLT	158747	pm	-0.00237766	0.0056702	-0.419326	0.674978	-0.0134911	0.00873573
Male	Bladder cancer	PLT_Lym_ratio	158450	cde	0.343388	0.154293	2.22555	0.0260441	0.0409788	0.645798
Male	Bladder cancer	PLT_Lym_ratio	158450	pnde	0.343388	0.154293	2.22555	0.0260441	0.0409788	0.645798
Male	Bladder cancer	PLT_Lym_ratio	158450	tnde	0.343388	0.154293	2.22555	0.0260441	0.0409788	0.645798
Male	Bladder cancer	PLT_Lym_ratio	158450	te	0.339092	0.15427	2.19804	0.0279464	0.0367278	0.641456
Male	Bladder cancer	PLT_Lym_ratio	158450	tnie	-0.00429617	0.00380283	-1.12973	0.25859	-0.0117496	0.00315724
Male	Bladder cancer	PLT_Lym_ratio	158450	pnie	-0.00429617	0.00380283	-1.12973	0.25859	-0.0117496	0.00315724
Male	Bladder cancer	PLT_Lym_ratio	158450	pm	-0.014971	0.0144932	-1.03297	0.30162	-0.0433773	0.0134352
Male	Bladder cancer	sys_infammation	158450	te	0.339553	0.154246	2.20138	0.027709	0.0372377	0.641869
Male	Bladder cancer	sys_infammation	158450	cde	0.336764	0.154407	2.18102	0.0291818	0.0341328	0.639396
Male	Bladder cancer	sys_infammation	158450	pnde	0.336764	0.154407	2.18102	0.0291818	0.0341328	0.639396
Male	Bladder cancer	sys_infammation	158450	tnde	0.336764	0.154407	2.18102	0.0291818	0.0341328	0.639396
Male	Bladder cancer	sys_infammation	158450	tnie	0.00278908	0.0059781	0.46655	0.640822	-0.00892778	0.0145059
Male	Bladder cancer	sys_infammation	158450	pnie	0.00278908	0.0059781	0.46655	0.640822	-0.00892778	0.0145059
Male	Bladder cancer	sys_infammation	158450	pm	0.00967378	0.0210597	0.45935	0.645983	-0.0316025	0.05095
Male	Bladder cancer	WBC	158746	te	0.327074	0.154247	2.12046	0.0339676	0.0247555	0.629393
Male	Bladder cancer	WBC	158746	tnie	0.00637656	0.00304403	2.09478	0.0361906	0.000410381	0.0123427
Male	Bladder cancer	WBC	158746	pnie	0.00637656	0.00304403	2.09478	0.0361906	0.000410381	0.0123427
Male	Bladder cancer	WBC	158746	cde	0.320698	0.154327	2.07804	0.0377061	0.0182217	0.623173
Male	Bladder cancer	WBC	158746	pnde	0.320698	0.154327	2.07804	0.0377061	0.0182217	0.623173
Male	Bladder cancer	WBC	158746	tnde	0.320698	0.154327	2.07804	0.0377061	0.0182217	0.623173
Male	Bladder cancer	WBC	158746	pm	0.0227848	0.0142589	1.59794	0.110057	-0.00516212	0.0507318
