# Supplementary material for: A study of the associations between social isolation and loneliness with sex-specific cancer risk in the UK Biobank
Source: Commun Med (Lond). 2026 Mar 2;6:200. doi: 10.1038/s43856-026-01429-5 (PMC13066002; doi:10.1038/s43856-026-01429-5)
Supplement: Supplementary file 8 — Supplementary Data 5 [file 43856_2026_1429_MOESM8_ESM.xlsx]

## Sheet: Sheet1
Supplementary Data 5
Source Data of eFigure3
Supplementary Data in Log-Log Plot of SI and Loneliness.
Data points for the Log-Log Plots [log(-log(survival)) vs. log(time)] used to verify the Proportional Hazards (PH) assumption for the Cox models. The dataset contains the plotted values for Social Isolation and Loneliness groups across the follow-up time. Parallel lines in the plot (derived from these data) indicate that the PH assumption holds.
Time	Survival	Group	LogMinusLogSurvival	Survival	Group	LogMinusLogSurvival
38	1	Not isolated	-Inf	1	Not lonely	-Inf
39	1	Not isolated	-Inf	1	Not lonely	-Inf
40	1	Not isolated	-Inf	1	Not lonely	-Inf
41	1	Not isolated	-Inf	1	Not lonely	-Inf
42	0.999295	Not isolated	-7.25697	0.999293	Not lonely	-7.25428
43	0.997925	Not isolated	-6.17663	0.997867	Not lonely	-6.14923
44	0.996293	Not isolated	-5.59573	0.996309	Not lonely	-5.60004
45	0.994414	Not isolated	-5.18475	0.994427	Not lonely	-5.18698
46	0.992063	Not isolated	-4.8322	0.991977	Not lonely	-4.82137
47	0.989251	Not isolated	-4.52753	0.9891	Not lonely	-4.51351
48	0.986481	Not isolated	-4.29686	0.986172	Not lonely	-4.2741
49	0.982979	Not isolated	-4.06474	0.982576	Not lonely	-4.04114
50	0.97936	Not isolated	-3.87009	0.978911	Not lonely	-3.84835
51	0.975417	Not isolated	-3.69329	0.974932	Not lonely	-3.6735
52	0.970993	Not isolated	-3.52554	0.970504	Not lonely	-3.50855
53	0.966583	Not isolated	-3.38175	0.966053	Not lonely	-3.36573
54	0.961751	Not isolated	-3.24419	0.961244	Not lonely	-3.23077
55	0.956643	Not isolated	-3.11622	0.956046	Not lonely	-3.10222
56	0.951166	Not isolated	-2.9944	0.950496	Not lonely	-2.98043
57	0.945205	Not isolated	-2.87611	0.944511	Not lonely	-2.86317
58	0.939087	Not isolated	-2.76704	0.938296	Not lonely	-2.75373
59	0.932267	Not isolated	-2.65732	0.931336	Not lonely	-2.64317
60	0.9255	Not isolated	-2.55849	0.924494	Not lonely	-2.54454
61	0.918963	Not isolated	-2.47089	0.917883	Not lonely	-2.45707
62	0.91131	Not isolated	-2.37653	0.910223	Not lonely	-2.36377
63	0.903291	Not isolated	-2.28562	0.902036	Not lonely	-2.27205
64	0.894859	Not isolated	-2.19742	0.8935	Not lonely	-2.18383
65	0.885468	Not isolated	-2.1067	0.884171	Not lonely	-2.09472
66	0.875131	Not isolated	-2.01454	0.873844	Not lonely	-2.00356
67	0.864612	Not isolated	-1.92776	0.863415	Not lonely	-1.91828
68	0.852972	Not isolated	-1.83867	0.851781	Not lonely	-1.82992
69	0.841006	Not isolated	-1.75356	0.839835	Not lonely	-1.74555
70	0.828395	Not isolated	-1.66991	0.827265	Not lonely	-1.66268
71	0.814759	Not isolated	-1.58542	0.813582	Not lonely	-1.57838
72	0.801134	Not isolated	-1.50631	0.799917	Not lonely	-1.49947
73	0.786621	Not isolated	-1.42708	0.785278	Not lonely	-1.41999
74	0.771585	Not isolated	-1.34973	0.770107	Not lonely	-1.34237
75	0.756155	Not isolated	-1.27472	0.754467	Not lonely	-1.26676
76	0.740512	Not isolated	-1.2026	0.738665	Not lonely	-1.19432
77	0.725281	Not isolated	-1.1357	0.723332	Not lonely	-1.12736
78	0.709899	Not isolated	-1.0711	0.70763	Not lonely	-1.0618
79	0.694176	Not isolated	-1.00778	0.69187	Not lonely	-0.998702
80	0.680411	Not isolated	-0.954361	0.677705	Not lonely	-0.944066
81	0.667139	Not isolated	-0.904467	0.664681	Not lonely	-0.895389
82	0.657848	Not isolated	-0.870406	0.656189	Not lonely	-0.864395
83	0.65147	Not isolated	-0.847409	0.650265	Not lonely	-0.843097
84	0.646927	Not isolated	-0.83121	0.645878	Not lonely	-0.827492
85	0.646927	Not isolated	-0.83121	0.645878	Not lonely	-0.827492
86				0.645878	Not lonely	-0.827492
87				0.645878	Not lonely	-0.827492
38	1	Isolated	-Inf
39	1	Isolated	-Inf
40	1	Isolated	-Inf	1	Lonely	-Inf
41	1	Isolated	-Inf	1	Lonely	-Inf
42	0.997872	Isolated	-6.15167	1	Lonely	-Inf
43	0.995356	Isolated	-5.36977	1	Lonely	-Inf
44	0.994492	Isolated	-5.19886	0.998004	Lonely	-6.21561
45	0.993199	Isolated	-4.9873	0.996807	Lonely	-5.7453
46	0.990079	Isolated	-4.60813	0.994243	Lonely	-5.15439
47	0.984917	Isolated	-4.18657	0.993	Lonely	-4.95831
48	0.980194	Isolated	-3.91176	0.992015	Lonely	-4.82621
49	0.976416	Isolated	-3.73526	0.988325	Lonely	-4.44441
50	0.971348	Isolated	-3.53803	0.986926	Lonely	-4.33057
51	0.968139	Isolated	-3.43021	0.985073	Lonely	-4.1971
52	0.96375	Isolated	-3.29892	0.980974	Lonely	-3.95238
53	0.959571	Isolated	-3.18763	0.978501	Lonely	-3.82892
54	0.954547	Isolated	-3.06791	0.974198	Lonely	-3.64427
55	0.947655	Isolated	-2.92314	0.970846	Lonely	-3.52042
56	0.941763	Isolated	-2.81339	0.965326	Lonely	-3.34417
57	0.934123	Isolated	-2.68608	0.96008	Lonely	-3.20059
58	0.92689	Isolated	-2.57807	0.955558	Lonely	-3.09092
59	0.917733	Isolated	-2.45517	0.948139	Lonely	-2.93269
60	0.909094	Isolated	-2.35066	0.942602	Lonely	-2.82834
61	0.900636	Isolated	-2.25709	0.935699	Lonely	-2.71113
62	0.893601	Isolated	-2.18484	0.928065	Lonely	-2.5949
63	0.884099	Isolated	-2.09406	0.920499	Lonely	-2.49085
64	0.872898	Isolated	-1.99557	0.91378	Lonely	-2.4061
65	0.86171	Isolated	-1.90491	0.907182	Lonely	-2.3288
66	0.84986	Isolated	-1.81595	0.897069	Lonely	-2.21988
67	0.839564	Isolated	-1.7437	0.883767	Lonely	-2.09101
68	0.826466	Isolated	-1.6576	0.871005	Lonely	-1.97972
69	0.81301	Isolated	-1.57498	0.858762	Lonely	-1.88214
70	0.799954	Isolated	-1.49968	0.84479	Lonely	-1.77983
71	0.785134	Isolated	-1.41923	0.830076	Lonely	-1.68073
72	0.770924	Isolated	-1.34644	0.815798	Lonely	-1.59165
73	0.753509	Isolated	-1.26226	0.801365	Lonely	-1.50761
74	0.737227	Isolated	-1.1879	0.787715	Lonely	-1.43289
75	0.720183	Isolated	-1.11398	0.77167	Lonely	-1.35016
76	0.703495	Isolated	-1.04499	0.757885	Lonely	-1.28293
77	0.688899	Isolated	-0.987086	0.745001	Lonely	-1.22292
78	0.67085	Isolated	-0.918268	0.731504	Lonely	-1.16266
79	0.653707	Isolated	-0.855441	0.719683	Lonely	-1.11186
80	0.630433	Isolated	-0.7736	0.707949	Lonely	-1.0631
81	0.621871	Isolated	-0.744392	0.690913	Lonely	-0.99495
82	0.615891	Isolated	-0.724255	0.671546	Lonely	-0.920868
83	0.612089	Isolated	-0.711561	0.659652	Lonely	-0.876966
84	0.612089	Isolated	-0.711561	0.638448	Lonely	-0.801368
85	0.612089	Isolated	-0.711561	0.626479	Lonely	-0.760055
86	0.612089	Isolated	-0.711561	0.626479	Lonely	-0.760055
87	0.612089	Isolated	-0.711561
