# Supplementary material for: A study of the associations between social isolation and loneliness with sex-specific cancer risk in the UK Biobank
Source: Commun Med (Lond). 2026 Mar 2;6:200. doi: 10.1038/s43856-026-01429-5 (PMC13066002; doi:10.1038/s43856-026-01429-5)
Supplement: Supplementary file 9 — Supplementary Data 6 [file 43856_2026_1429_MOESM9_ESM.xlsx]

## Sheet: Sheet1
Supplementary Data 6
Source Data of eFigure4
Supplementary Data in Cumulative Incidence of Cancer by Social Isolation and Loneliness, Accounting for Competing Risks of Death,Over Up to 14 Years of Follow-up.
Cumulative Incidence Function (CIF) and Kaplan-Meier (KM) curve data points for cancer incidence stratified by Social Isolation and Loneliness status. The dataset accounts for non-cancer death as a competing risk over a follow-up period of up to 14 years. Columns include Time (years), Cumulative Incidence Rate (%), and Standard Error for each exposure group (Isolated vs. Non-Isolated; Lonely vs. …
Population	Enrollment Times(Years)	Group Status	CIF Cumulative Incidence (%)	KM Cumulative Incidence (%)	Group Status	CIF Cumulative Incidence (%)	KM Cumulative Incidence (%)
Overall	1	Non-loneliness	0	0	Non-isolation	0	0
Overall	2	Non-loneliness	0.78	0.78	Non-isolation	0.78	0.78
Overall	3	Non-loneliness	1.66	1.67	Non-isolation	1.64	1.64
Overall	4	Non-loneliness	2.59	2.6	Non-isolation	2.56	2.56
Overall	5	Non-loneliness	3.52	3.53	Non-isolation	3.48	3.49
Overall	6	Non-loneliness	4.55	4.57	Non-isolation	4.5	4.51
Overall	7	Non-loneliness	5.69	5.71	Non-isolation	5.63	5.65
Overall	8	Non-loneliness	6.91	6.95	Non-isolation	6.83	6.86
Overall	9	Non-loneliness	8.22	8.28	Non-isolation	8.13	8.19
Overall	10	Non-loneliness	9.66	9.75	Non-isolation	9.57	9.65
Overall	11	Non-loneliness	11.05	11.16	Non-isolation	10.93	11.04
Overall	12	Non-loneliness	12.16	12.31	Non-isolation	12.05	12.19
Overall	13	Non-loneliness	12.81	12.99	Non-isolation	12.69	12.86
Overall	14	Non-loneliness	13.4	13.63	Non-isolation	13.27	13.49
Overall	15	Non-loneliness	13.73	13.99	Non-isolation	13.61	13.86
Overall	1	loneliness	0	0	isolation	0	0
Overall	2	loneliness	0.96	0.96	isolation	1.01	1.01
Overall	3	loneliness	1.81	1.82	isolation	2.15	2.15
Overall	4	loneliness	2.6	2.61	isolation	3.24	3.25
Overall	5	loneliness	3.62	3.64	isolation	4.3	4.33
Overall	6	loneliness	4.7	4.73	isolation	5.54	5.59
Overall	7	loneliness	5.98	6.03	isolation	6.87	6.94
Overall	8	loneliness	6.93	7.01	isolation	8.22	8.33
Overall	9	loneliness	8.2	8.31	isolation	9.71	9.87
Overall	10	loneliness	9.75	9.91	isolation	11.26	11.49
Overall	11	loneliness	11.08	11.3	isolation	13.02	13.36
Overall	12	loneliness	12.35	12.64	isolation	14.15	14.57
Overall	13	loneliness	13.04	13.39	isolation	14.95	15.45
Overall	14	loneliness	13.31	13.69	isolation	15.41	15.98
Overall	15	loneliness	13.69	14.13	isolation	15.65	16.27
Female	1	Non-isolation	0	0	Non-loneliness	0	0
Female	2	Non-isolation	0.69	0.69	Non-loneliness	0.7	0.7
Female	3	Non-isolation	1.46	1.46	Non-loneliness	1.49	1.49
Female	4	Non-isolation	2.27	2.28	Non-loneliness	2.33	2.33
Female	5	Non-isolation	3.08	3.09	Non-loneliness	3.14	3.15
Female	6	Non-isolation	3.96	3.97	Non-loneliness	4.03	4.04
Female	7	Non-isolation	4.93	4.94	Non-loneliness	5	5.02
Female	8	Non-isolation	5.95	5.96	Non-loneliness	6.04	6.06
Female	9	Non-isolation	7.06	7.09	Non-loneliness	7.17	7.2
Female	10	Non-isolation	8.23	8.27	Non-loneliness	8.36	8.4
Female	11	Non-isolation	9.34	9.4	Non-loneliness	9.5	9.56
Female	12	Non-isolation	10.31	10.38	Non-loneliness	10.45	10.53
Female	13	Non-isolation	10.83	10.92	Non-loneliness	10.98	11.08
Female	14	Non-isolation	11.38	11.5	Non-loneliness	11.54	11.66
Female	15	Non-isolation	11.81	11.96	Non-loneliness	11.98	12.14
Female	1	isolation	0	0	loneliness	0	0
Female	2	isolation	0.98	0.98	loneliness	0.91	0.91
Female	3	isolation	2.17	2.17	loneliness	1.8	1.8
Female	4	isolation	3.26	3.27	loneliness	2.51	2.51
Female	5	isolation	4.27	4.29	loneliness	3.42	3.42
Female	6	isolation	5.35	5.37	loneliness	4.4	4.42
Female	7	isolation	6.62	6.65	loneliness	5.59	5.62
Female	8	isolation	7.78	7.83	loneliness	6.41	6.45
Female	9	isolation	9.23	9.3	loneliness	7.63	7.68
Female	10	isolation	10.75	10.86	loneliness	8.93	9.01
Female	11	isolation	12.38	12.55	loneliness	10.13	10.25
Female	12	isolation	13.4	13.6	loneliness	11.38	11.53
Female	13	isolation	14.11	14.35	loneliness	12.08	12.28
Female	14	isolation	14.63	14.92	loneliness	12.36	12.58
Female	15	isolation	15.12	15.47	loneliness	12.66	12.91
Male	1	Non-isolation	0	0	Non-loneliness	0	0
Male	2	Non-isolation	0.88	0.88	Non-loneliness	0.88	0.88
Male	3	Non-isolation	1.85	1.85	Non-loneliness	1.87	1.87
Male	4	Non-isolation	2.88	2.89	Non-loneliness	2.91	2.92
Male	5	Non-isolation	3.94	3.96	Non-loneliness	3.97	3.99
Male	6	Non-isolation	5.12	5.14	Non-loneliness	5.17	5.19
Male	7	Non-isolation	6.44	6.48	Non-loneliness	6.49	6.53
Male	8	Non-isolation	7.85	7.91	Non-loneliness	7.93	7.99
Male	9	Non-isolation	9.37	9.47	Non-loneliness	9.46	9.56
Male	10	Non-isolation	11.12	11.26	Non-loneliness	11.2	11.35
Male	11	Non-isolation	12.76	12.96	Non-loneliness	12.86	13.07
Male	12	Non-isolation	14.06	14.31	Non-loneliness	14.16	14.43
Male	13	Non-isolation	14.82	15.12	Non-loneliness	14.94	15.26
Male	14	Non-isolation	15.45	15.81	Non-loneliness	15.57	15.96
Male	15	Non-isolation	15.69	16.09	Non-loneliness	15.79	16.2
Male	1	isolation	0	0	loneliness	0	0
Male	2	isolation	1.04	1.04	loneliness	1.01	1.01
Male	3	isolation	2.12	2.13	loneliness	1.83	1.84
Male	4	isolation	3.21	3.23	loneliness	2.69	2.71
Male	5	isolation	4.34	4.38	loneliness	3.81	3.84
Male	6	isolation	5.79	5.87	loneliness	4.98	5.03
Male	7	isolation	7.18	7.31	loneliness	6.34	6.43
Male	8	isolation	8.78	8.98	loneliness	7.42	7.54
Male	9	isolation	10.31	10.6	loneliness	8.74	8.91
Male	10	isolation	11.89	12.3	loneliness	10.53	10.78
Male	11	isolation	13.81	14.4	loneliness	11.98	12.32
Male	12	isolation	15.09	15.83	loneliness	13.27	13.71
Male	13	isolation	16	16.89	loneliness	13.95	14.46
Male	14	isolation	16.39	17.37	loneliness	14.21	14.76
Male	15	isolation	16.39	17.37	loneliness	14.61	15.25
