# Supplementary material for: A study of the associations between social isolation and loneliness with sex-specific cancer risk in the UK Biobank
Source: Commun Med (Lond). 2026 Mar 2;6:200. doi: 10.1038/s43856-026-01429-5 (PMC13066002; doi:10.1038/s43856-026-01429-5)
Supplement: Supplementary file 10 — Supplementary Data 7 [file 43856_2026_1429_MOESM10_ESM.xlsx]

## Sheet: Sheet1
Supplementary Data 7
Source Data of eFigure5
Supplementary Data in Percentage of Excess Risk Mediated by Covariates for the Association of Loneliness or Social Isolation with Cancer Incidence, in the Overall Population and Stratified by Sex.
This dataset presents the Percentage of Excess Risk Mediated (PERM) by covariates for the associations that were secondary or non-significant in the main analysis. Data are stratified by sex and overall population, detailing the contribution of Socioeconomic, Behavioral, and Health-related factors to the observed Hazard Ratios.
Notes: Red font indicates statistical significance (P < 0.05).
Model	Exposure	Population	Adjustment	HR	Lower	Upper	P_value	PERM
Cause-specific cox regression	Isolation	Male	Minimally	1.11655	1.05379	1.18306	0.000187899
Cause-specific cox regression	Isolation	Male	Socioeconomic	1.05054	0.990015	1.11476	0.10342	56.6387
Cause-specific cox regression	Isolation	Male	Behavioral	1.06635	1.00584	1.1305	0.0311381	43.0715
Cause-specific cox regression	Isolation	Male	Physical Health	1.11027	1.04774	1.17652	0.000404925	5.3935
Cause-specific cox regression	Isolation	Male	Mental Health	1.11445	1.05161	1.18105	0.00025287	1.79954
Cause-specific cox regression	Isolation	Male	Overall Health	1.08683	1.02542	1.15192	0.0050165	25.4973
Cause-specific cox regression	Isolation	Male	Family History	1.11768	1.05485	1.18425	0.000163999	-0.966529
Cause-specific cox regression	Isolation	Male	Geographical Factors	1.11463	1.05197	1.18102	0.000236607	1.64823
Cause-specific cox regression	Isolation	Male	ALL	1.0243	0.964809	1.08745	0.431636	79.1536
Cause-specific cox regression	Loneliness	ALL	Minimally	1.04369	0.994547	1.09527	0.0822496
Cause-specific cox regression	Loneliness	ALL	Socioeconomic	1.00493	0.957314	1.05491	0.842651	88.7205
Cause-specific cox regression	Loneliness	ALL	Behavioral	1.00617	0.958693	1.05601	0.802937	85.8702
Cause-specific cox regression	Loneliness	ALL	Physical Health	1.02809	0.979582	1.07901	0.261235	35.7002
Cause-specific cox regression	Loneliness	ALL	Mental Health	1.0374	0.987832	1.08945	0.141605	14.4096
Cause-specific cox regression	Loneliness	ALL	Overall Health	1.00508	0.95738	1.05515	0.838187	88.3761
Cause-specific cox regression	Loneliness	ALL	Family History	1.04343	0.994294	1.09499	0.0840928	0.608548
Cause-specific cox regression	Loneliness	ALL	Geographical Factors	1.0429	0.993796	1.09444	0.087811	1.80412
Cause-specific cox regression	Loneliness	ALL	ALL	0.972978	0.926149	1.02218	0.276387	161.846
Cause-specific cox regression	Loneliness	Male	Minimally	1.03406	0.968974	1.10351	0.312633
Cause-specific cox regression	Loneliness	Male	Socioeconomic	0.989477	0.926658	1.05655	0.751914	130.9
Cause-specific cox regression	Loneliness	Male	Behavioral	0.992624	0.929991	1.05947	0.823825	121.658
Cause-specific cox regression	Loneliness	Male	Physical Health	1.02535	0.960689	1.09436	0.451339	25.5745
Cause-specific cox regression	Loneliness	Male	Mental Health	1.0284	0.962544	1.09876	0.406891	16.606
Cause-specific cox regression	Loneliness	Male	Overall Health	0.992144	0.929146	1.05941	0.813704	123.069
Cause-specific cox regression	Loneliness	Male	Family History	1.03335	0.968311	1.10275	0.322634	2.07855
Cause-specific cox regression	Loneliness	Male	Geographical Factors	1.03321	0.968182	1.10261	0.324591	2.47857
Cause-specific cox regression	Loneliness	Male	ALL	0.959172	0.897206	1.02542	0.221193	219.885
Cause-specific cox regression	Loneliness	Female	Minimally	1.08519	1.00984	1.16615	0.0259625
Cause-specific cox regression	Loneliness	Female	Socioeconomic	1.05439	0.980919	1.13336	0.150673	36.1547
Cause-specific cox regression	Loneliness	Female	Behavioral	1.04934	0.976359	1.12778	0.190367	42.0757
Cause-specific cox regression	Loneliness	Female	Physical Health	1.06075	0.986933	1.1401	0.10903	28.6825
Cause-specific cox regression	Loneliness	Female	Mental Health	1.07898	1.00314	1.16055	0.0409329	7.29014
Cause-specific cox regression	Loneliness	Female	Overall Health	1.04811	0.974865	1.12687	0.203625	43.5188
Cause-specific cox regression	Loneliness	Female	Family History	1.08564	1.01027	1.16664	0.0252057	-0.536388
Cause-specific cox regression	Loneliness	Female	Geographical Factors	1.08448	1.00919	1.16539	0.0271704	0.827392
Cause-specific cox regression	Loneliness	Female	ALL	1.01726	0.945352	1.09464	0.647282	79.737
Competing risk model	Isolation	Male	Minimally	1.08171	1.02046	1.14665	0.00826901
Competing risk model	Isolation	Male	Socioeconomic	1.02896	0.970922	1.09046	0.335188	64.5642
Competing risk model	Isolation	Male	Behavioral	1.03417	0.975358	1.09653	0.260687	58.1812
Competing risk model	Isolation	Male	Physical Health	1.08033	1.01877	1.14561	0.00984647	1.69592
Competing risk model	Isolation	Male	Mental Health	1.08076	1.01986	1.14529	0.00867647	1.1725
Competing risk model	Isolation	Male	Overall Health	1.0587	0.999666	1.12122	0.051345	28.1662
Competing risk model	Isolation	Male	Family History	1.08251	1.02107	1.14765	0.00782938	-0.976902
Competing risk model	Isolation	Male	Geographical Factors	1.08039	1.01923	1.14523	0.00930533	1.61464
Competing risk model	Isolation	Male	ALL	1.00907	0.952338	1.06918	0.759788	88.9036
Competing risk model	Loneliness	ALL	Minimally	1.03433	0.985843	1.08521	0.168211
Competing risk model	Loneliness	ALL	Socioeconomic	1.00043	0.95238	1.05091	0.986284	98.7422
Competing risk model	Loneliness	ALL	Behavioral	0.995531	0.947531	1.04596	0.859003	113.017
Competing risk model	Loneliness	ALL	Physical Health	1.02161	0.973342	1.07227	0.386605	37.0581
Competing risk model	Loneliness	ALL	Mental Health	1.02986	0.979823	1.08246	0.246888	13.0123
Competing risk model	Loneliness	ALL	Overall Health	1.00267	0.955695	1.05196	0.91322	92.2186
Competing risk model	Loneliness	ALL	Family History	1.0338	0.985359	1.08463	0.174571	1.54134
Competing risk model	Loneliness	ALL	Geographical Factors	1.0335	0.985127	1.08424	0.1779	2.43677
Competing risk model	Loneliness	ALL	ALL	0.974035	0.925259	1.02538	0.315522	175.628
Competing risk model	Loneliness	Male	Minimally	1.02019	0.96151	1.08244	0.508431
Competing risk model	Loneliness	Male	Socioeconomic	0.983625	0.928243	1.04231	0.576556	181.119
Competing risk model	Loneliness	Male	Behavioral	0.976702	0.920151	1.03673	0.438534	215.414
Competing risk model	Loneliness	Male	Physical Health	1.0162	0.958848	1.07697	0.587745	19.7665
Competing risk model	Loneliness	Male	Mental Health	1.01755	0.957634	1.0812	0.574269	13.0849
Competing risk model	Loneliness	Male	Overall Health	0.988114	0.931279	1.04842	0.692388	158.881
Competing risk model	Loneliness	Male	Family History	1.01919	0.960433	1.08153	0.530448	4.95875
Competing risk model	Loneliness	Male	Geographical Factors	1.01934	0.96066	1.0816	0.526635	4.21126
Competing risk model	Loneliness	Male	ALL	0.959801	0.903821	1.01925	0.180837	299.138
Competing risk model	Loneliness	Female	Minimally	1.08292	1.01383	1.15672	0.0178659
Competing risk model	Loneliness	Female	Socioeconomic	1.0539	0.986752	1.12561	0.118072	35.0051
Competing risk model	Loneliness	Female	Behavioral	1.04557	0.978917	1.11675	0.18487	45.0505
Competing risk model	Loneliness	Female	Physical Health	1.05942	0.991438	1.13207	0.0880276	28.3393
Competing risk model	Loneliness	Female	Mental Health	1.07722	1.00983	1.14911	0.0240179	6.87611
Competing risk model	Loneliness	Female	Overall Health	1.04949	0.982717	1.12081	0.149804	40.313
Competing risk model	Loneliness	Female	Family History	1.08306	1.014	1.15683	0.0176236	-0.169673
Competing risk model	Loneliness	Female	Geographical Factors	1.08215	1.01295	1.15607	0.0192005	0.933364
Competing risk model	Loneliness	Female	ALL	1.02005	0.956237	1.08812	0.546964	75.8198
