# Supplementary material for: A study of the associations between social isolation and loneliness with sex-specific cancer risk in the UK Biobank
Source: Commun Med (Lond). 2026 Mar 2;6:200. doi: 10.1038/s43856-026-01429-5 (PMC13066002; doi:10.1038/s43856-026-01429-5)
Supplement: Supplementary file 11 — Supplementary Data 8 [file 43856_2026_1429_MOESM11_ESM.xlsx]

## Sheet: Sheet1
Supplementary Data 8
Source Data of eFigure10
Supplementary Data in Mediation Effects of Hormone and Menopause Status on Specific Cancer Risk in Female Participants with SI Exposure.
Mediation analysis data assessing the role of Hormone and Menopause Status on specific cancer risks in Female participants exposed to Social Isolation. Mediators include reproductive factors. The table lists the Total, Direct, and Indirect Effects along with the proportion of risk mediated.
Notes: Red font indicates statistical significance (P < 0.05).
Cancer_Type	Mediator	Total_Effect	Total_CI_Lower	Total_CI_Upper	Total_PValue	Direct_Effect	Direct_CI_Lower	Direct_CI_Upper	Direct_PValue	Indirect_Effect	Indirect_CI_Lower	Indirect_CI_Upper	Indirect_PValue	PM	PM_CI_Lower	PM_CI_Upper	PM_PValue
Breast cancer	SHBG	0.107328	0.0095463	0.205109	0.0314483	0.139018	0.0341305	0.243905	0.00938263	-0.00305648	-0.00512444	-0.000988513	0.00376864	-0.028478	-0.0607951	0.00383903	0.0841378
Breast cancer	Oestradiol	0.107328	0.0095463	0.205109	0.0314483	0.176995	-0.041646	0.395636	0.112588	0.0003469	-0.000976815	0.00167062	0.607498	0.00323216	-0.00944791	0.0159122	0.617353
Breast cancer	Age_Menarche	0.107328	0.0095463	0.205109	0.0314483	0.099816	0.000535681	0.199096	0.0487725	8.07249e-05	-0.000305957	0.000467407	0.682411	0.000752136	-0.00291527	0.00441954	0.687706
Breast cancer	Had_Menopause_hysterectomy	0.107328	0.0095463	0.205109	0.0314483	0.107524	0.00974334	0.205305	0.0311381	-0.000194218	-0.000760204	0.000371769	0.501219	-0.00180958	-0.00733473	0.00371557	0.520916
Breast cancer	Had_Menopause_No	0.107328	0.0095463	0.205109	0.0314483	0.106857	0.0090718	0.204642	0.0322068	0.000523745	-0.000419433	0.00146692	0.276425	0.00487987	-0.00496856	0.0147283	0.331461
Breast cancer	Had_Menopause_Others	0.107328	0.0095463	0.205109	0.0314483	0.107523	0.00974048	0.205305	0.0311428	-0.000281374	-0.000816746	0.000253997	0.302957	-0.00262164	-0.00815219	0.0029089	0.352838
Breast cancer	Had_Menopause_Yes	0.107328	0.0095463	0.205109	0.0314483	0.107132	0.00934854	0.204915	0.0317626	0.000149671	-0.000261704	0.000561047	0.475778	0.00139453	-0.00264345	0.00543251	0.498474
Breast cancer	Ever_Used_HRT_No	0.107328	0.0095463	0.205109	0.0314483	0.107291	0.00950965	0.205073	0.0315064	2.14855e-05	-0.000141184	0.000184155	0.795729	0.000200187	-0.00132638	0.00172676	0.79716
Breast cancer	Ever_Used_HRT_Others	0.107328	0.0095463	0.205109	0.0314483	0.107322	0.00954142	0.205103	0.031456	-2.2635e-06	-5.18398e-05	4.73128e-05	0.928695	-2.10896e-05	-0.000483405	0.000441226	0.928756
Breast cancer	Ever_Used_HRT_Yes	0.107328	0.0095463	0.205109	0.0314483	0.107288	0.00950647	0.205069	0.0315114	2.24294e-05	-0.000139783	0.000184642	0.786381	0.000208981	-0.00131434	0.0017323	0.788016
Lung cancer	SHBG	0.286902	0.127522	0.446281	0.000418348	0.273079	0.0991889	0.446968	0.00208388	-0.000442232	-0.00436823	0.00348376	0.825265	-0.00154141	-0.0152523	0.0121695	0.825601
Lung cancer	Oestradiol	0.286902	0.127522	0.446281	0.000418348	0.246165	-0.308094	0.800423	0.384027	0.000737534	-0.00391509	0.00539016	0.756029	0.00257068	-0.0137088	0.0188502	0.75694
Lung cancer	Age_Menarche	0.286902	0.127522	0.446281	0.000418348	0.28481	0.123358	0.446263	0.000545147	0.000372302	-0.000564688	0.00130929	0.436108	0.00129766	-0.00204684	0.00464216	0.446969
Lung cancer	Had_Menopause_hysterectomy	0.286902	0.127522	0.446281	0.000418348	0.285693	0.126277	0.445109	0.00044381	0.000240402	-0.000445925	0.000926729	0.492375	0.000837925	-0.00159914	0.00327499	0.500377
Lung cancer	Had_Menopause_No	0.286902	0.127522	0.446281	0.000418348	0.286819	0.127459	0.446179	0.000419276	-0.00118909	-0.00363172	0.00125354	0.340011	-0.00414459	-0.0129642	0.00467504	0.35702
Lung cancer	Had_Menopause_Others	0.286902	0.127522	0.446281	0.000418348	0.286684	0.1273	0.446069	0.000422757	-0.000185557	-0.000946799	0.000575685	0.63282	-0.000646761	-0.00332429	0.00203077	0.635899
Lung cancer	Had_Menopause_Yes	0.286902	0.127522	0.446281	0.000418348	0.28682	0.127425	0.446215	0.000420474	2.20579e-05	-0.000538719	0.000582834	0.938547	7.68829e-05	-0.00187818	0.00203194	0.938562
Lung cancer	Ever_Used_HRT_No	0.286902	0.127522	0.446281	0.000418348	0.287061	0.127679	0.446443	0.000415362	-5.46587e-05	-0.000425296	0.000315978	0.772546	-0.000190514	-0.0014867	0.00110567	0.773285
Lung cancer	Ever_Used_HRT_Others	0.286902	0.127522	0.446281	0.000418348	0.286756	0.127382	0.44613	0.000420993	-3.79977e-05	-0.00102163	0.000945637	0.939646	-0.000132441	-0.0035617	0.00329682	0.93966
Lung cancer	Ever_Used_HRT_Yes	0.286902	0.127522	0.446281	0.000418348	0.286933	0.12755	0.446315	0.000417852	-1.03733e-05	-0.000341019	0.000320273	0.950968	-3.61563e-05	-0.0011888	0.00111649	0.950976
Uterine cancer	SHBG	0.311617	0.0934957	0.529738	0.00510809	0.289149	0.0525692	0.525728	0.0165967	-0.0169355	-0.0248021	-0.00906896	2.44749e-05	-0.0543473	-0.100003	-0.00869192	0.0196404
Uterine cancer	Oestradiol	0.311617	0.0934957	0.529738	0.00510809	-0.0801399	-0.75955	0.59927	0.817166	0.000758171	-0.00282673	0.00434307	0.678493	0.00243302	-0.00919654	0.0140626	0.681768
Uterine cancer	Age_Menarche	0.311617	0.0934957	0.529738	0.00510809	0.321162	0.101727	0.540598	0.00412261	0.00109186	-0.000603053	0.00278677	0.206723	0.00350385	-0.00246263	0.00947033	0.249723
Uterine cancer	Had_Menopause_hysterectomy	0.311617	0.0934957	0.529738	0.00510809	0.313195	0.0950409	0.53135	0.00489458	-0.0106547	-0.0344303	0.0131208	0.379754	-0.0341918	-0.114155	0.0457713	0.401983
Uterine cancer	Had_Menopause_No	0.311617	0.0934957	0.529738	0.00510809	0.312071	0.0939279	0.530214	0.00504831	0.00143602	-0.0020183	0.00489034	0.415183	0.0046083	-0.00693664	0.0161532	0.434005
Uterine cancer	Had_Menopause_Others	0.311617	0.0934957	0.529738	0.00510809	0.311689	0.0935625	0.529815	0.00509891	-0.00044121	-0.00149725	0.000614833	0.412856	-0.00141587	-0.00494673	0.00211499	0.431891
Uterine cancer	Had_Menopause_Yes	0.311617	0.0934957	0.529738	0.00510809	0.31195	0.0938456	0.530054	0.00505754	-0.00199843	-0.00680612	0.00280925	0.415231	-0.00641312	-0.0224811	0.00965487	0.434048
Uterine cancer	Ever_Used_HRT_No	0.311617	0.0934957	0.529738	0.00510809	0.310676	0.0925588	0.528794	0.00524267	0.000958818	-0.00192478	0.00384241	0.514584	0.00307692	-0.00642407	0.0125779	0.525591
Uterine cancer	Ever_Used_HRT_Others	0.311617	0.0934957	0.529738	0.00510809	0.312182	0.0940594	0.530304	0.00502858	0.00357676	-0.240356	0.24751	0.977073	0.0114781	-0.771361	0.794317	0.977074
Uterine cancer	Ever_Used_HRT_Yes	0.311617	0.0934957	0.529738	0.00510809	0.310555	0.0924378	0.528672	0.00526031	0.000844613	-0.00194704	0.00363626	0.553183	0.00271042	-0.00644687	0.0118677	0.561826
Bladder cancer	SHBG	0.622548	0.191666	1.05343	0.00462791	0.672945	0.222323	1.12357	0.00342243	0.00723566	-0.00310833	0.0175796	0.170366	0.0116226	-0.0068378	0.0300831	0.217199
Bladder cancer	Oestradiol	0.622548	0.191666	1.05343	0.00462791	0.401654	-1.19557	1.99888	0.622097	-0.000813207	-0.00731655	0.00569013	0.806389	-0.00130625	-0.0117916	0.00917912	0.807096
Bladder cancer	Age_Menarche	0.622548	0.191666	1.05343	0.00462791	0.662422	0.230142	1.0947	0.00266903	-0.00130482	-0.00416588	0.00155623	0.371383	-0.00209594	-0.00691517	0.00272329	0.393977
Bladder cancer	Had_Menopause_hysterectomy	0.622548	0.191666	1.05343	0.00462791	0.622066	0.191153	1.05298	0.00466276	0.000217432	-0.00114932	0.00158418	0.755185	0.000349261	-0.00185942	0.00255794	0.756609
Bladder cancer	Had_Menopause_No	0.622548	0.191666	1.05343	0.00462791	0.62254	0.191663	1.05342	0.00462795	-0.000375261	-0.00267901	0.00192849	0.749524	-0.000602782	-0.00432675	0.00312118	0.751049
Bladder cancer	Had_Menopause_Others	0.622548	0.191666	1.05343	0.00462791	0.622915	0.192028	1.0538	0.00460431	0.000524703	-0.0020145	0.00306391	0.685466	0.000842831	-0.0032774	0.00496307	0.688467
Bladder cancer	Had_Menopause_Yes	0.622548	0.191666	1.05343	0.00462791	0.622611	0.19172	1.0535	0.00462464	-3.01715e-05	-0.00155224	0.0014919	0.969008	-4.84645e-05	-0.0024936	0.00239667	0.969011
Bladder cancer	Ever_Used_HRT_No	0.622548	0.191666	1.05343	0.00462791	0.622193	0.191307	1.05308	0.00465169	9.08787e-05	-0.000812223	0.00099398	0.843644	0.000145979	-0.00130819	0.00160015	0.844017
Bladder cancer	Ever_Used_HRT_Others	0.622548	0.191666	1.05343	0.00462791	0.622707	0.191818	1.0536	0.00461817	0.00350037	-0.607404	0.614405	0.99104	0.00562266	-0.975681	0.986927	0.99104
Bladder cancer	Ever_Used_HRT_Yes	0.622548	0.191666	1.05343	0.00462791	0.622275	0.191387	1.05316	0.00464647	6.23008e-05	-0.000742607	0.000867209	0.879419	0.000100074	-0.0011947	0.00139485	0.87959
Ovarian cancer	SHBG	0.486249	0.226193	0.746305	0.000247554	0.403209	0.109049	0.697369	0.00721832	0.00500696	-0.000693712	0.0107076	0.0851622	0.0102971	-0.00265569	0.0232499	0.119199
Ovarian cancer	Oestradiol	0.486249	0.226193	0.746305	0.000247554	1.11518	0.596229	1.63413	2.53275e-05	-6.78753e-05	-0.00281143	0.00267567	0.961326	-0.00013959	-0.00578236	0.00550318	0.961329
Ovarian cancer	Age_Menarche	0.486249	0.226193	0.746305	0.000247554	0.501256	0.237171	0.765341	0.000199029	-0.000204679	-0.00142281	0.00101345	0.741904	-0.000420934	-0.00293619	0.00209432	0.742903
Ovarian cancer	Had_Menopause_hysterectomy	0.486249	0.226193	0.746305	0.000247554	0.488221	0.228195	0.748247	0.000233169	-0.00145584	-0.00476595	0.00185426	0.388663	-0.00299403	-0.00998725	0.00399919	0.40139
Ovarian cancer	Had_Menopause_No	0.486249	0.226193	0.746305	0.000247554	0.485859	0.225792	0.745927	0.000250568	0.00054034	-0.000882145	0.00196283	0.456563	0.00111124	-0.00187394	0.00409643	0.465626
Ovarian cancer	Had_Menopause_Others	0.486249	0.226193	0.746305	0.000247554	0.486268	0.226212	0.746325	0.000247419	-0.000142193	-0.000877418	0.000593033	0.70464	-0.000292428	-0.00181253	0.00122767	0.706135
Ovarian cancer	Had_Menopause_Yes	0.486249	0.226193	0.746305	0.000247554	0.487677	0.227646	0.747707	0.000237012	-0.000957645	-0.00291047	0.000995176	0.336469	-0.00196945	-0.00612138	0.00218247	0.352515
Ovarian cancer	Ever_Used_HRT_No	0.486249	0.226193	0.746305	0.000247554	0.484832	0.224781	0.744883	0.000258018	0.000511465	-0.000889349	0.00191228	0.474217	0.00105186	-0.00188341	0.00398713	0.482449
Ovarian cancer	Ever_Used_HRT_Others	0.486249	0.226193	0.746305	0.000247554	0.486142	0.226101	0.746183	0.000248124	-0.000155292	-0.00095038	0.000639795	0.701856	-0.000319368	-0.00196341	0.00132467	0.703392
Ovarian cancer	Ever_Used_HRT_Yes	0.486249	0.226193	0.746305	0.000247554	0.484704	0.224656	0.744753	0.00025895	0.000522303	-0.000958887	0.00200349	0.489476	0.00107415	-0.0020257	0.004174	0.49703
Stomach cancer	SHBG	0.684979	0.226466	1.14349	0.0034107	0.827892	0.352248	1.30354	0.000646012	-0.0116398	-0.0255577	0.00227818	0.101177	-0.0169929	-0.0402789	0.00629313	0.15263
Stomach cancer	Oestradiol	0.684979	0.226466	1.14349	0.0034107	0.536392	-0.98351	2.05629	0.489121	-0.00323194	-0.0134345	0.00697061	0.534676	-0.0047183	-0.0199442	0.0105076	0.543599
Stomach cancer	Age_Menarche	0.684979	0.226466	1.14349	0.0034107	0.724155	0.264961	1.18335	0.0019952	0.000306361	-0.00215427	0.00276699	0.807208	0.000447257	-0.00315747	0.00405199	0.807861
Stomach cancer	Had_Menopause_hysterectomy	0.684979	0.226466	1.14349	0.0034107	0.687017	0.228524	1.14551	0.00331497	-0.00111032	-0.00382478	0.00160414	0.422717	-0.00162096	-0.00572966	0.00248775	0.439371
Stomach cancer	Had_Menopause_No	0.684979	0.226466	1.14349	0.0034107	0.685187	0.226649	1.14373	0.00340273	0.000669351	-0.00186525	0.00320395	0.604732	0.000977185	-0.00278044	0.00473481	0.610258
Stomach cancer	Had_Menopause_Others	0.684979	0.226466	1.14349	0.0034107	0.685666	0.227173	1.14416	0.00337726	0.000749947	-0.00209681	0.0035967	0.605616	0.00109485	-0.00312525	0.00531495	0.611106
Stomach cancer	Had_Menopause_Yes	0.684979	0.226466	1.14349	0.0034107	0.686718	0.228256	1.14518	0.00332657	-0.000981416	-0.00351832	0.00155548	0.448308	-0.00143277	-0.00525855	0.00239301	0.462932
Stomach cancer	Ever_Used_HRT_No	0.684979	0.226466	1.14349	0.0034107	0.682886	0.224368	1.1414	0.00351052	0.000881573	-0.00180102	0.00356416	0.519504	0.00128701	-0.00272294	0.00529696	0.529304
Stomach cancer	Ever_Used_HRT_Others	0.684979	0.226466	1.14349	0.0034107	0.685263	0.226718	1.14381	0.00339964	0.00354629	-0.611393	0.618485	0.990982	0.00517723	-0.892579	0.902933	0.990982
Stomach cancer	Ever_Used_HRT_Yes	0.684979	0.226466	1.14349	0.0034107	0.682885	0.224375	1.1414	0.00351	0.000778458	-0.00179099	0.00334791	0.552636	0.00113647	-0.00269103	0.00496397	0.560588
