# Supplementary material for: A study of the associations between social isolation and loneliness with sex-specific cancer risk in the UK Biobank
Source: Commun Med (Lond). 2026 Mar 2;6:200. doi: 10.1038/s43856-026-01429-5 (PMC13066002; doi:10.1038/s43856-026-01429-5)
Supplement: Supplementary file 12 — Supplementary Data 9 [file 43856_2026_1429_MOESM12_ESM.xlsx]

## Sheet: Sheet1
Supplementary Data 9
Source Data of eFigure14
Supplementary Data in Cancer Risk Associated with SI and Loneliness, Stratified by Demographic and Lifestyle Factors in Sensitive Analysis.
Sensitivity analysis results for cancer risk associated with Social Isolation and Loneliness, stratified by demographic and lifestyle factors. This dataset replicates the structure of Figure 4 but applies sensitivity constraints to test the robustness of the findings against reverse causality.
Notes: Red font indicates statistical significance (P < 0.05).
Model	Exposure	Group	Variable	Count	sHR	CI_lower	CI_upper	P_value
Cause-specific cox regression	Isolation	age_group	0-49	105406	1.13599	1.00745	1.28093	0.03742
Cause-specific cox regression	Isolation	age_group	50-59	144479	1.111	1.04731	1.17857	0.00047
Cause-specific cox regression	Isolation	age_group	60 and older	171652	1.1035	1.04954	1.16023	0.00012
Cause-specific cox regression	Isolation	Sex	Female	231782	1.14463	1.07877	1.21451	1e-05
Cause-specific cox regression	Isolation	Sex	Male	189755	1.08039	1.02028	1.14405	0.00812
Cause-specific cox regression	Isolation	Income	High	100093	0.97029	0.82248	1.14466	0.72057
Cause-specific cox regression	Isolation	Income	Low	77005	1.07735	1.01171	1.14726	0.02018
Cause-specific cox regression	Isolation	Income	Medium	189927	1.14932	1.06795	1.23688	0.0002
Cause-specific cox regression	Isolation	Income	Unknown	54512	1.06372	0.96019	1.17842	0.23706
Cause-specific cox regression	Isolation	Education	College/university degree	208612	1.08538	1.02496	1.14937	0.00505
Cause-specific cox regression	Isolation	Education	Not college degree	212925	1.11197	1.06641	1.15948	1.3e-05
Cause-specific cox regression	Isolation	Employment	Employed	254241	1.09187	1.03614	1.1506	0.00101
Cause-specific cox regression	Isolation	Employment	Others	35574	1.07295	0.97107	1.18552	0.1666
Cause-specific cox regression	Isolation	Employment	Retired	131722	1.10627	1.03797	1.17906	0.00189
Cause-specific cox regression	Isolation	Smoking_status	Current	42855	1.1206	1.0382	1.20952	0.00347
Cause-specific cox regression	Isolation	Smoking_status	Never	234400	1.10066	1.04254	1.16202	0.00053
Cause-specific cox regression	Isolation	Smoking_status	Previous	144282	1.06076	0.98377	1.14377	0.12497
Cause-specific cox regression	Isolation	Alcohol_status	Current	390552	1.10567	1.05844	1.155	1e-05
Cause-specific cox regression	Isolation	Alcohol_status	Never	16890	1.07703	0.91886	1.26241	0.3598
Cause-specific cox regression	Isolation	Alcohol_status	Previous	14095	1.06521	0.93106	1.2187	0.35764
Cause-specific cox regression	Loneliness	age_group	0-49	105406	0.82892	0.71451	0.96164	0.01328
Cause-specific cox regression	Loneliness	age_group	50-59	144479	1.01914	0.94071	1.10411	0.64254
Cause-specific cox regression	Loneliness	age_group	60 and older	171652	1.02313	0.96319	1.0868	0.4578
Cause-specific cox regression	Loneliness	Sex	Female	231782	1.01881	0.95201	1.0903	0.59016
Cause-specific cox regression	Loneliness	Sex	Male	189755	0.98695	0.92553	1.05245	0.6887
Cause-specific cox regression	Loneliness	Income	High	100093	0.98004	0.8558	1.12231	0.77062
Cause-specific cox regression	Loneliness	Income	Low	77005	1.05634	0.97454	1.145	0.18257
Cause-specific cox regression	Loneliness	Income	Medium	189927	0.95434	0.88472	1.02943	0.22652
Cause-specific cox regression	Loneliness	Income	Unknown	54512	0.89149	0.78944	1.00674	0.06406
Cause-specific cox regression	Loneliness	Education	College/university degree	208612	0.96581	0.89748	1.03933	0.35265
Cause-specific cox regression	Loneliness	Education	Not college degree	212925	1.00193	0.94513	1.06215	0.94824
Cause-specific cox regression	Loneliness	Employment	Employed	254241	0.92739	0.86715	0.99182	0.02783
Cause-specific cox regression	Loneliness	Employment	Others	35574	1.01578	0.89602	1.15155	0.80676
Cause-specific cox regression	Loneliness	Employment	Retired	131722	1.05419	0.99103	1.12138	0.09413
Cause-specific cox regression	Loneliness	Smoking_status	Current	42855	0.96343	0.87021	1.06663	0.47299
Cause-specific cox regression	Loneliness	Smoking_status	Never	234400	1.00032	0.92785	1.07845	0.99332
Cause-specific cox regression	Loneliness	Smoking_status	Previous	144282	0.97797	0.91284	1.04773	0.52626
Cause-specific cox regression	Loneliness	Alcohol_status	Current	390552	0.98424	0.93579	1.0352	0.53733
Cause-specific cox regression	Loneliness	Alcohol_status	Never	16890	0.9514	0.79233	1.1424	0.59349
Cause-specific cox regression	Loneliness	Alcohol_status	Previous	14095	1.0903	0.92565	1.28424	0.30066
Competing risk model	Isolation	age_group	0-49	105406	1.13452	0.99967	1.28757	0.0506
Competing risk model	Isolation	age_group	50-59	144479	1.11058	1.0369	1.1895	0.0027
Competing risk model	Isolation	age_group	60 and older	171652	1.10514	1.05277	1.16012	0.00012
Competing risk model	Isolation	Sex	Female	231782	1.14317	1.08454	1.20497	1e-05
Competing risk model	Isolation	Sex	Male	189755	1.07218	1.01535	1.1322	0.0121
Competing risk model	Isolation	Income	High	100093	0.97608	0.82775	1.151	0.7735
Competing risk model	Isolation	Income	Low	77005	1.07138	1.01313	1.13299	0.0156
Competing risk model	Isolation	Income	Medium	189927	1.14905	1.07764	1.22519	0.0002
Competing risk model	Isolation	Income	Unknown	54512	1.06433	0.95946	1.18067	0.2388
Competing risk model	Isolation	Education	College/university degree	208612	1.0803	1.01541	1.14934	0.0145
Competing risk model	Isolation	Education	Not college degree	212925	1.10887	1.05714	1.16313	0
Competing risk model	Isolation	Employment	Employed	254241	1.0901	1.02947	1.15429	0.0031
Competing risk model	Isolation	Employment	Others	35574	1.0611	0.95541	1.17849	0.2679
Competing risk model	Isolation	Employment	Retired	131722	1.10814	1.046	1.17398	0.00189
Competing risk model	Isolation	Smoking_status	Current	42855	1.10613	1.02438	1.19439	0.01
Competing risk model	Isolation	Smoking_status	Never	234400	1.10035	1.03629	1.16838	0.0018
Competing risk model	Isolation	Smoking_status	Previous	144282	1.0588	0.99341	1.1285	0.079
Competing risk model	Isolation	Alcohol_status	Current	390552	1.10146	1.05751	1.14723	0.00347
Competing risk model	Isolation	Alcohol_status	Never	16890	1.08507	0.92647	1.27082	0.3112
Competing risk model	Isolation	Alcohol_status	Previous	14095	1.05744	0.92298	1.21149	0.4209
Competing risk model	Loneliness	age_group	0-49	105406	0.82843	0.718	0.95584	0.0099
Competing risk model	Loneliness	age_group	50-59	144479	1.01709	0.94035	1.10009	0.6721
Competing risk model	Loneliness	age_group	60 and older	171652	1.02214	0.96379	1.08403	0.4652
Competing risk model	Loneliness	Sex	Female	231782	1.01496	0.94969	1.08471	0.6615
Competing risk model	Loneliness	Sex	Male	189755	0.98116	0.92363	1.04228	0.5374
Competing risk model	Loneliness	Income	High	100093	0.97817	0.85187	1.1232	0.7544
Competing risk model	Loneliness	Income	Low	77005	1.05371	0.98042	1.13248	0.1549
Competing risk model	Loneliness	Income	Medium	189927	0.94989	0.88269	1.02221	0.1697
Competing risk model	Loneliness	Income	Unknown	54512	0.88701	0.78575	1.00131	0.0525
Competing risk model	Loneliness	Education	College/university degree	208612	0.96346	0.89461	1.0376	0.3251
Competing risk model	Loneliness	Education	Not college degree	212925	0.99695	0.94265	1.05438	0.915
Competing risk model	Loneliness	Employment	Employed	254241	0.92239	0.86061	0.98862	0.0224
Competing risk model	Loneliness	Employment	Others	35574	1.00761	0.89898	1.12937	0.8963
Competing risk model	Loneliness	Employment	Retired	131722	1.05398	0.98447	1.12839	0.131
Competing risk model	Loneliness	Smoking_status	Current	42855	0.95392	0.86614	1.0506	0.3382
Competing risk model	Loneliness	Smoking_status	Never	234400	0.99805	0.93054	1.07045	0.9564
Competing risk model	Loneliness	Smoking_status	Previous	144282	0.97456	0.90616	1.04813	0.4877
Competing risk model	Loneliness	Alcohol_status	Current	390552	0.98014	0.93463	1.02788	0.4085
Competing risk model	Loneliness	Alcohol_status	Never	16890	0.95757	0.77909	1.17693	0.6804
Competing risk model	Loneliness	Alcohol_status	Previous	14095	1.07814	0.90972	1.27776	0.3853
